# Supplementary material for: Different patterns of clonal evolution among different sarcoma subtypes followed for up to 25 years
Source: Nat Commun. 2018 Sep 10;9:3662. doi: 10.1038/s41467-018-06098-0 (PMC6131146; doi:10.1038/s41467-018-06098-0)
Supplement: Supplementary file 4 — Supplementary Data 1 [file 41467_2018_6098_MOESM4_ESM.xlsx]

## Sheet: Blad1
Supplementary Data 1. SNP array intrasample heterogeneity.
Case	Diagnosisa	Ploidy levelb	Chromosomal locationc	Sample A1	Sample A2	Sample A3	Aberration (No of copies)d	Position first abnormal SNP	Position last abnormal SNP	Genes affectede
10A1+A2+A3	WDLS	2n
			1p11	1	1	1	Gain (3)	120527434	121144961
			1q21	1	1	1	Gain (4)	147832189	149898950
			1q21	1	1	1	Gain (4-5)	149920615	150600180
			1q21	1	1	1	Gain (4)	150873782	151984957
			1q21	1	1	1	Gain (3-9)	151992360	152674012
			1q21-q22	1	1	1	Gain (3-4)	152674189	157511658
			1q23	1	1	1	Gain (8-9)	157511738	158296404
			1q23	1	1	1	Gain (4)	159315207	161409185
			1q23-q24	1	1	1	Gain (3)	166713418	168157907
			1q24	1	1	1	Gain (4-6)	169563568	170637677
			1q24	1	1	1	Gain (4-9)	170637888	171182122
			1q24	1	1	1	Gain (4)	171182169	171806983
			1q24	1	1	1	Gain (7)	171808058	172735507
			1q25	1	1	1	Gain (6-7)	180866711	181519139
			1q31	1	1	1	Gain (8-9)	193213777	193777851
			1q31	1	1	1	Gain (10)	193842116	194530427
			1q32	1	1	1	Gain (7)	200916367	201733443
			1q32	1	1	1	Gain (5)	202165531	203365745
			1q32	1	1	1	Gain (5-7)	207664023	208235430
			12q13	1	1	1	Gain (2-5)	52724077	53275334
			12q13	1	1	1	Gain (6-8)	57792433	58296523	CDK4: 6 copies
			12q14	1	1	1	Gain (2-8)	60678349	62250017
			12q14	1	1	1	Gain (3-5)	66142050	66389967	HMGA2: 4-5 rearranged copies
			12q14-q15	1	1	1	Gain (3)	67392970	68206890
			12q15	1	1	1	Gain (2-7)	68590866	70277883	MDM2: 7 copies
			12q21	1	1	1	Gain (2-5)	71600673	72705758
			12q21	1	1	1	Gain (2-6)	75900129	76869994
			12q21	1	1	1	Gain (2-4)	79207917	79989266
			12q21	1	1	1	Gain (4-6)	86283733	86837267
			12q21	1	1	1	Gain (2-8)	89987170	90801897
			12q22	1	1	1	Gain (6)	92761820	93894028
			12q22	1	1	1	Gain (2-7)	95262678	96816253
			12q23	1	1	1	Gain (2-6)	101069782	102610497
			12q23	1	1	1	Gain (2-7)	107574000	108306855
			12q24	1	1	1	Gain (2-5)	112381017	113055705
			12q24	1	1	1	Gain (2-6)	113417472	116018360
			12q24	1	1	1	Gain (7)	119982524	120491560
			12q24	1	1	1	Gain (2-5)	123986854	124774710
				38	38	38
12A1+A2+A3	WDLS	2n
			1q21	1	1	1	Gain (3-4)	143932349	144914801
			1q21	1	1	1	Gain (6-9)	145966116	147266857
			1q21	1	1	1	Gain (4-5)	147391922	148216112
			1q21	1	1	1	Gain (5-6)	148513853	149711554
			1q21	1	1	1	Gain (6-13)	149713775	151598196
			1q21-q22	1	1	1	Gain (4-6)	156175733	156911190
			1q23	1	1	1	Gain (4-6)	160642450	162581345
			1q24	1	1	1	Gain (2-12)	171765963	172375257
			1q24	1	1	1	Gain (6-8)	172388895	173045568
			1q24	1	1	1	Gain (5-8)	173047673	173738477
			12pter-p13	1	1	1	Gain (3-10)	1	14078487
			12p13-p12	1	1	1	Gain (4)	14078633	15370009
			12p12	1	1	1	Gain (3-4)	15383036	17828985
			12p12	1	1	1	Gain (3-4)	17834307	21766931
			12q14	1	1	1	Gain (2-7)	60093229	60741807
			12q14	1	1	1	Gain (3-6)	64170858	65884346
			12q14	1	1	1	Gain (10-15)	66204695	67234031	HMGA2: 11, 11 complete copies
			12q14-q15	1	1	1	Gain (3-7)	67234298	68288407
			12q15	1	1	1	Gain (9-12)	68288577	68936263
			12q15	1	1	1	Gain (8-9)	68936266	69977396	MDM2: 9 copies
			12q15	1	1	1	Gain (3-14)	69978701	70745073
			12q15-q21	1	1	1	Gain (3)	70751623	71760021
			12q21	1	1	1	Gain (5-10)	71760470	73095868
			12q21	1	1	1	Gain (2-15)	74155068	75354206
			12q21	1	1	1	Gain (5-11)	75954402	79899470
			12q21	1	1	1	Gain (3-7)	79899520	86450295
			12q21	1	1	1	Gain (2-14)	86450307	87005031
			12q21	1	1	1	Gain (3-6)	87005763	88733208
			12q21	1	1	1	Gain (3-6)	88733541	89578981
			12q21-q22	1	1	1	Gain (3-8)	89580796	92751711
			12q22	1	1	1	Gain (2-9)	92754017	93533469
			12q22	1	1	1	Gain (3-5)	93551462	95885589
			12q22-q23	1	1	1	Gain (8-10)	95885634	96343078
			12q23	1	1	1	Gain (3-6)	96354454	106639980
			12q23	1	1	1	Gain (3-9)	106640053	108070380
			12q23	1	1	1	Gain (6-11)	108070521	108778440
			13q14	1	1	1	Gain (3)	53858301	55731925
			13q21	1	1	1	Gain (3-4)	57374335	58915843
				38	38	38
13A1+A2+A3	WDLS	2n
			3q22-qter	1	1	1	Gain (3)	132086845	197851985
			5p15	1	1	1	Gain (2-15)	13779187	14561695
			5p14	1	1	1	Gain (2-15)	22706229	24170517
			7q21	1	1	1	Gain (2-5)	78148006	78675710
			7q21	1	1	1	Gain (2-5)	78791648	79524680
			7q21	1	1	1	Gain (2-5)	81234143	82099837
			7q21	1	1	1	Gain (2-5)	82256890	83656047
			7q21	1	1	1	Gain (3-5)	84060810	84605376
			7q21	1	1	1	Gain (2-5)	87431883	87943694
			7q21	1	1	1	Gain (2-5)	89262668	91670748
			7q21	1	1	1	Gain (2-5)	92358624	93698285
			7q21	1	1	1	Gain (2-5)	94211119	95545246
			12q14	1	1	1	Gain (5-15)	58014571	58450790	CDK4: 13, 9
			12q14	1	1	1	Gain (5-7)	61243900	61765489
			12q14	1	1	1	Gain (7-14)	65131417	65737048
			12q14	1	1	1	Gain (7)	66186663	66240759	HMGA2: 7, 7 truncated copies
			12q15	1	1	1	Gain (4-8)	69001286	69032458
			12q15	1	1	1	Gain (15-20)	69049534	71158276	MDM2: 15, 15
			12q21	1	1	1	Gain (2-17)	72120280	75508419
			12q21	1	1	1	Gain (2-12)	78051757	79257295
			12q21	1	1	1	Gain (8-14)	81629444	82404576
			12q21	1	1	1	Gain (8-14)	82404576	83095018
			22q13	1	1	1	Gain (2-5)	37571113	38290585
			22q13	1	1	1	Gain (2-5)	40060609	41732758
			22q13	1	1	1	Gain (2-5)	41852788	42593916
			22q13	1	1	1	Gain (2-5)	42833719	43747685
			22q13	1	1	1	Gain (2-6)	45468751	47047404
			22q13	1	1	1	Gain (2-5)	47875345	48775868
			22q13	1	1	1	Gain (2-5)	50335108	51234518
				27	27	27
14A1+A2+A3	WDLS	2n
			1q21-q25	1	1	1	Gain (3-4)	143932349	177690761
			1q25-q31	1	1	1	Gain (3)	177690761	189326616
			1q31-qter	1	1	1	Loss (1)	189326616	249228414
			4p14	1	1	1	Gain (4-5)	38501036	39393720
			4p14	1	1	1	Gain (3)	39393720	40641468
			9p24	1	1	1	Gain (4)	66016	1871708
			9p24	1	1	1	Gain (4-10)	1871708	2975938
			9p24	1	1	1	Gain (4-8)	4562034	6264342
			9p24	1	1	1	Gain (5-9)	6264342	8594984
			9p24-p23	1	1	1	Gain (10-13)	8594984	9378800
			9p23	1	1	1	Gain (6-8)	9378800	10622626
			9p23	1	1	1	Gain (3)	10622626	11199164
			9p23	1	1	1	Gain (4-6)	11199164	12791960
			9p23	1	1	1	Gain (4-6)	12791960	13479842
			9p22	1	1	1	Gain (8-11)	14801808	16312906
			9p22	1	1	1	Gain (9-10)	16979587	17767716
			9p22	1	1	1	Gain (5-8)	17767716	19080370
			9p22	1	1	1	Gain (4-5)	19080370	19784020
			9p21	1	1	1	Gain (5-7)	27242352	30048939
			9p13	1	1	1	Gain (7-9)	38133338	38698686
			12q12	1	1	1	Gain (5-8)	39269336	39853527
			12q12	1	1	1	Gain (4-10)	39853527	40544633
			12q13	1	1	1	Gain (2-8)	55368738	56225782
			12q13-q14	1	1	1	Gain (2-7)	58014571	58795788	CDK4: 6, 7
			12q14	1	1	1	Gain (3-4)	66176097	66255696	HMGA2: 3 truncated copies
			12q14-q15	1	1	1	Gain (2-8)	67236784	68199228
			12q15	1	1	1	Gain (2-15)	68900116	70244093	MDM2: 8, 13
			12q15	1	1	1	Gain (5)	70244093	70784878
			12q15	1	1	1	Gain (2-14)	70784878	71456004
			12q21	1	1	1	Gain (2-8)	72636501	73372953
			12q21	1	1	1	Gain (6-7)	77274064	77844894
			12q21	1	1	1	Gain (2-11)	77844894	78587040
			12q21	1	1	1	Gain (2-9)	79230474	79934619
			12q21	1	1	1	Gain (2-8)	81028851	81542981
			12q21	1	1	1	Gain (2-5)	90800000	91578028
			14q12	1	1	1	Gain (3)	25024558	29859588
				35	35	35
18A1+A2	MFS	2n
			1pter-p32	1	1		Loss (1)	1	57317492
			1p32-p13	1	1		Gain (4)	57331721	110570083
			1q21-q24	1	1		Gain (4)	151473155	174193251
			1q24-qter	1	1		Loss (1)	174193251	249228414
			2q32-qter	1	1		Loss (1)	197162328	243096490
			3q13	1	1		Loss (1)	105628142	109956046
			7q11-q22	1	1		Gain (3)	77500338	106814233
			7q22-q31	1	1		Gain (3-4)	106814233	114204094
			7q31	1	1		Loss (1)	114204094	115872698
			7q31	1	1		Gain (2-7)	115872698	119529848
			7q31	1	1		Loss (1)	119529848	121255217
			7q31	1	1		Gain (4-7)	121255217	122157852
			7q31	1	1		Gain (4)	122157852	124682285
			7q31	1	1		Loss (1)	125122286	125792854
			7q31-q36	1	1		Gain (4)	125792854	155464930
			7q36-qter	1	1		Loss (1)	155464930	159119732
			9pter-p21	1	1		Loss (1)	1	21894052
			9p21	1	1		hom del	21894052	24305038	CDKN2A, CDKN2B, MTAP
			9p21	1	1		Loss (1)	24305038	26245326
			9p21-p13	1	1		Gain (3)	26245326	35321622
			9p13	1	1		Loss (1)	35323697	38787479
			11p13-q12	1	1		Loss (1)	34201460	61048625
			13	1	1		Loss (1)	1	115108502
			15q11-q21	1	1		Loss (1)	22318372	43895366
			16q11-qter	1	1		Loss (1)	46463674	90289024
			20pter-p12	1	1		Loss (1)	1	17517726
			20p12-p11	1	1		Gain (4)	17517726	22341939
Total				27	27
20A1+A2+A3	Myoepith	2n
			1q21	0	0	1	Gain (3)	146101790	147823369
			1q23	0	0	1	Gain (3)	157511738	158246699
			1q24	0	0	1	Gain (3-4)	169835949	172744542
			1q25	0	0	1	Gain (3-4)	180870203	181519034
			1q31	0	0	1	Gain (4)	193430422	193751815
			1q32	0	0	1	Gain (3-4)	201020381	201754528
			3p14	1	1	1	Loss (1)	68047486	68873856
			3q27-qter	1	1	1	Loss (1)	185324972	198000000
			6p25	1	1	1	Gain (4-6/3-5)	1	1083918
			6p25	1	1	1	Gain (4-5)	1120025	1575692
			6p25	1	1	1	Loss (1)	1575692	2866616
			6p25	1	1	1	Gain (5)	2866616	3048519
			6p25	1	1	1	Loss (1)	3048519	3298769
			6p25	1	1	1	Gain (3)	3604240	4462036
			6p25-p24	1	1	1	Loss (1)	4532034	10473741
			6p24-p23	1	1	1	Gain (6/5)	10778654	14209231
			6p23-p22	1	1	1	Loss (1)	14209231	16119003
			6p22	1	1	1	Gain (4-6/4)	16119003	21969728
			6p22	1	1	1	Loss (1)	24797942	25415244
			6p22	1	1	1	Loss (1)	26285545	28818171
			6p22	1	1	1	Loss (1)	30817684	30959185
			6p21	1	1	1	Loss (1)	32704898	32933990
			6p21	1	1	1	Gain (5)	37168935	43419731
			6p21	1	1	1	Gain (6/5)	44366884	45717810
			6p12	1	1	1	Gain (7-9/4-6)	45717810	47708022
			6p12	1	1	1	Gain (5/4)	47708022	47842890
			6p12	1	1	1	Loss (1)	47842890	54375558
			6p11	1	1	1	Loss (1)	57605632	57890311
			6q12	1	1	1	Loss (1)	64152925	69225007
			6q13-q14	1	1	1	Gain (3)	70066868	72086260
			6q14	1	1	1	Gain (3)	72295170	77875202
			6q14	1	1	1	Loss (1)	81536238	81629789
			6q14	1	1	1	Gain (6-7/5)	81629789	85433675
			6q15	1	1	1	Gain (6-8/4-6)	89029272	90940618
			6q15	1	1	1	Gain (3)	90994044	91977339
			6q15-q16	1	1	1	Gain (3)	92500950	95417611
			6q16	1	1	1	Loss (1)	99535538	101963505
			6q16-q21	1	1	1	Gain (6-7/5-6)	103088705	110578467
			6q21	1	1	1	Gain (3)	113735151	115617759
			6q22	1	1	1	Gain (6/5)	121780969	124578716
			6q22-q23	1	1	1	Gain (3)	124589302	126317684
			6q23	1	1	1	Gain (5-9/4-6)	126317684	130731309
			6q23-q25	1	1	1	Gain (3)	131364766	157857739
			6q25	1	1	1	Gain (3)	158572391	159465858
			6q25-q27	1	1	1	Gain (5-6/4-5)	159541772	166620670
			6q27-qter	1	1	1	Loss (1)	168836750	171000000
			9pter-p13	1	1	1	Copy neutral LOH	1	38787479
			9p24-p23	1	1	1	Gain (5-6/4)	7383988	10406382
			9p23	1	1	1	Loss (1)	10406382	10860265
			9p23	1	1	1	Gain (5/4)	10860265	12802215
			9p23	1	1	1	Gain (8)	12802215	13199594
			9p23-p22	1	1	1	Gain (5)	13199594	16106014
			9p22	1	1	1	Gain (8)	16106014	18865754
			9p22	1	1	1	Gain (7)	18865754	19326112
			9p22	1	1	1	Gain (4)	19326112	19435274
			9p22-p21	1	1	1	Hom del (0)	19435274	28643576
			9p21	1	1	1	Loss (1)	28643576	29370527
			9p21	1	1	1	Loss (1)	30432336	32566127
			9p13	1	1	1	Gain (5/4)	33464832	34993024
			9p13	1	1	1	Loss (1)	34993024	35298697
			9p13	1	1	1	Gain (5/3)	35298697	37251776
			9p13	1	1	1	Loss (0-1)	37251776	38800620
			9q21-q22	1	1	1	Gain (6/5)	71012048	71296385
			9q21	1	1	1	Gain (6/5)	72338410	75507288
			9q21	1	1	1	Gain (5-6/4)	75512990	90017860
			9q21-q22	1	1	1	Gain (8/6-8)	90017860	94666047
			9q22	1	1	1	Gain (5-6/4)	94666047	95369385
			9q22	1	1	1	Loss (1)	95369385	95674962
			9q22	1	1	1	Loss (1)	97165318	101596977
			9q22	1	1	1	Gain (6-7/5)	102310439	106204395
			9q31	1	1	1	Gain (3)	106204395	106936518
			9q31	1	1	1	Gain (3)	108311066	111205333
			9q31	1	1	1	Gain (6/4-5)	111205333	112395108
			9q31-q33	1	1	1	Gain (3)	112395108	118131630
			9q33	1	1	1	Loss (1)	118862694	123486424
			9q33	1	1	1	Gain (5-8/4-6)	123486424	124433230
			9q33	1	1	1	Loss (1)	124433230	124627672
			9q33	1	1	1	Gain (6/4)	125900562	127954729
			9q34	1	1	1	Loss (1)	130549616	132116760
			9q34	1	1	1	Loss (1)	133030889	133837389
			9q34	1	1	1	Loss (1)	138527244	139390258
			10	1	1	1	Loss (1)	1	134000000
			12q24	0	0	1	Gain (3)	119982524	120541162
			13q12	1	1	1	Gain (3)	19280035	20410527
			13q12	1	1	1	Gain (4)	20410527	23501972
			13q12	1	1	1	Gain (3)	23501972	24688165
			13q12	1	1	1	Gain (3)	24688165	27891388
			13q12	1	1	1	Gain (6/4)	27891388	28032259
			13q13	1	1	1	Loss (1)	29664520	30321425
			13q13	1	1	1	Gain(3)	34032903	36273577
			13q13	1	1	1	Gain (6/5)	36556117	37143478
			13q13-q14	1	1	1	Gain (7-9/6)	37143478	41982332
			13q14	1	1	1	Gain (5-6/4-5)	41982332	46933739
			13q14	1	1	1	Gain (9/6)	46933739	49574610
			13q14	1	1	1	Gain (5-6/5)	49574610	50012084
			13q14	1	1	1	Loss (1)	53216428	53596196
			13q14-q21	1	1	1	Gain (5-6/3-4)	53596196	56807502
			13q21	1	1	1	Loss (1)	56807502	60433351
			13q21	1	1	1	Gain (5-6/4)	60433351	62884089
			13q21	1	1	1	Gain (8/5)	62884089	65416850
			13q21	1	1	1	Gain (5/3)	65416850	70344288
			13q21-22	1	1	1	Gain (3)	71193691	74135604
			13q22-q31	1	1	1	Gain (5-6/5)	74645126	89444402
			13q31	1	1	1	Gain (9-10/7)	89444402	94517230
			13q31-q32	1	1	1	Gain (6/5)	94517230	95784654
			13q32	1	1	1	Copy neutral LOH	95793870	99175012
			13q32-q33	1	1	1	Gain (6-7/5)	99178857	105186746
			13q33	1	1	1	Gain (8-11/6-8)	105186746	111359147
			13q34	1	1	1	Gain (5-6/4-5)	111367607	114784386
			18pter-p11	1	1	1	Gain (5)	1	1125826
Total				103	103	110
a WLDS = well-differentiated liposarcoma; MFS = myxofibrosarcoma; Myoep = myoepithelial tumor.
b A slash denotes different ploidy levels in different samples.
c Chromosomal bands affected by the imbalance; at the end, the total number of AI among all samples is given. Regions in bold represent imbalances that were different among the samples from the same patient. Regions in normal font indicate shared imbalances. Regions in italics indicate imbalances that were <500 kb, but that were either homozygous deletions or affected pathogenetically important g…
d Gains and losses are in relation to the estimated ploidy level of the tumor. Numbers in parentheses indicate the number of copies present; copy number differences between samples A and B in Cases 19 and 21 are indicated by /. Hom del = homozygous deletion.
e Only genes affected by homozygous deletions and the 3 critical genes in 12q in WLDS (CDK4, HMGA2, and MDM2) are indicated.
f SB = fraction of shared breakpoints among all samples (SBA) or between specific samples from the same patient.
