# Supplementary material for: Different patterns of clonal evolution among different sarcoma subtypes followed for up to 25 years
Source: Nat Commun. 2018 Sep 10;9:3662. doi: 10.1038/s41467-018-06098-0 (PMC6131146; doi:10.1038/s41467-018-06098-0)
Supplement: Supplementary file 5 — Supplementary Data 2 [file 41467_2018_6098_MOESM5_ESM.xlsx]

## Sheet: Blad1
Supplementary Data 2. Genomic imbalances detected by SNP array analysis in multiple samples from sarcomas.
Case	Diagnosisa	Ploidy levelb	Chromosomal locationc	Sample A	Sample B	Sample C	Sample D	Sample E	Aberration (No of copies)d	Position first abnormal SNP	Position last abnormal SNP	Genes affectede	SBAf	SB A and Bf	SB A and Cf	SB A and Df	SB A and Ef	SB B and Cf	SB B and Df	SB B and Ef	SB C and Df	SB C and Ef	SB D and Ef
1 A and B	MLS	2n
			8p21	1	1				Loss (1)	20086790	28280424
			9pter-p13	1	1				Copy neutral LOH	1	36638772
			10pter-p15	1	1				Loss (1)	1	2880121
			13	1	1				Gain (3)	1	116000000
Total			4	4	4								8/8	8/8
2 A and B	MLS	2n
Total			0	0	0
3 A and B	MLS	2n
			2	0	1				Copy neutral LOH (subclonal)	1	243000000
			3q22-q29	0	1				Gain (3)	137208644	198022430
			4	0	1				Copy neutral LOH (subclonal)	1	191000000
			8pter-p11	0	1				Loss (1)	1	43831881
			8p23	0	1				hom del (0)	3630353	3871406
			8q11-qter	0	1				Gain (3)	47366074	146364022
			11q22	0	1				Gain (3)	97350299	102157594
			11q22-qter	0	1				Loss (1)	102157594	135006516
			13q32-qter	0	1				Gain (3)	100131249	115169878
Total			8	0	8								0/16	0/16
4 A, B, C, D, and E	MLS	2n
			1q42-q43	0	1	1	1	1	Loss (1)	234613271	242959109
			10q22	0	0	0	0	1	Loss (1)	80535592	80964610
			16q21-q24	1	1	1	1	1	Loss (1)	61808563	90354753
			20pter-p11	1	1	1	1	1	Loss (1)	1	21483660
Total			4	2	3	3	3	4					4/8	4/6	4/6	4/6	4/8	6/6	6/6	6/8	6/6	6/8	6/8
5 A1 and B	MLS	2n
			9	0	1				Gain (3)	1	142000000
Total			1	0	1								0/2	0/2
6 A and B	MLS	2n
			1pter-p36	1	0				Loss (1, subclonal)	1	3717265
			7pter-p11	1	0				Loss (1)	1	58029912
			7q11-qter	1	0				Gain (3)	61055273	159138663
			10p14-p12	1	0				Loss (1)	7672887	22595313
			11pter-p14	1	0				Copy neutral LOH	1	23644827
Total			5	5	0								0/10	0/10
7 A1 and B	MLS	2n
			14q24-qter	1	1				UPID	71397228	107349540
Total			1	1	1								2/2	2/2
10 A, B and C	WDLS	2n
			1p11	1	0	1			Gain (3)	120527434	121144961
			1q21	1	1	1			Gain (3-4)	144274995	145373459
			1q21	1	1	1			Gain (4-11)	145626266	147831692
			1q21	1	0	0			Gain (4)	147832189	149898950
			1q21	0	1	0			Gain (4)	147832189	150019326
			1q21	0	0	1			Gain (4-5)	147832189	151046738
			1q21	1	0	0			Gain (4-5)	149920615	150600180
			1q21	0	1	0			Gain (4)	150250162	151117237
			1q21	1	0	0			Gain (4)	150873782	151984957
			1q21	0	0	1			Gain (4)	151052341	151984957
			1q21	0	1	0			Gain (3-4)	151336838	152674012
			1q21	1	0	1			Gain (3-9)	151992360	152674012
			1q21	0	1	0			Gain (3-4)	152674189	155564325
			1q21-q22	1	0	1			Gain (3-4)	152674189	157511658
			1q23	1	1	1			Gain (8-9)	157511738	158296404
			1q23	0	1	0			Gain (4)	159118907	161409185
			1q23	1	0	1			Gain (4)	159315207	161409185
			1q23	0	1	0			Gain (4)	165283469	166035856
			1q23	0	0	1			Gain (3)	165505604	166035856
			1q23-q24	1	0	0			Gain (3)	166713418	168157907
			1q24	1	1	1			Gain (4-6)	169563568	170637677
			1q24	1	1	1			Gain (4-9)	170637888	171182122
			1q24	1	0	1			Gain (4)	171182169	171806983
			1q24	0	1	0			Gain (4)	171182169	172735507
			1q24	1	0	1			Gain (7)	171808058	172735507
			1q25	1	1	1			Gain (6-7)	180866711	181519139
			1q31	1	1	1			Gain (8-9)	193213777	193777851
			1q31	1	1	1			Gain (10)	193842116	194530427
			1q32	1	1	1			Gain (7)	200916367	201733443
			1q32	1	1	1			Gain (5)	202165531	203365745
			1q32	1	1	1			Gain (5-7)	207664023	208235430
			12q13	0	1	0			Gain (4-5)	51730641	53275334
			12q13	1	0	1			Gain (2-5)	52724077	53275334
			12q13	1	1	1			Gain (6-8)	57792433	58296523	CDK4: 6 copies
			12q14	1	1	1			Gain (2-8)	60678349	62250017
			12q14	1	1	1			Gain (3-5)	66142050	66389967	HMGA2: 4-5 rearranged copies
			12q14-q15	1	1	1			Gain (3)	67392970	68206890
			12q15	1	1	1			Gain (2-7)	68590866	70277883	MDM2: 7 copies
			12q15-q21	0	1	1			Gain (2-5)	71347417	72705758
			12q21	1	0	0			Gain (2-5)	71600673	72705758
			12q21	0	1	0			Gain (4-5)	75275050	76869994
			12q21	1	0	1			Gain (2-6)	75900129	76869994
			12q21	0	0	1			Gain (3-5)	78947678	79989266
			12q21	1	0	0			Gain (2-4)	79207917	79989266
			12q21	0	1	0			Gain (3)	83524290	84377010
			12q21	0	1	0			Gain (4-6)	86225650	86837267
			12q21	1	0	1			Gain (4-6)	86283733	86837267
			12q21	1	0	1			Gain (2-8)	89987170	90801897
			12q22	1	0	1			Gain (6)	92761820	93894028
			12q22	1	1	1			Gain (2-7)	95262678	96816253
			12q23	1	1	1			Gain (2-6)	101069782	102610497
			12q23	1	1	1			Gain (2-7)	107574000	108306855
			12q24	1	1	1			Gain (2-5)	112381017	113055705
			12q24	1	1	1			Gain (2-6)	113417472	116018360
			12q24	1	0	1			Gain (7)	119982524	120491560
			12q24	1	1	1			Gain (2-5)	123986854	124774710
			Xq24-q25	0	1	0			Gain (3-4)	120361665	121381620
			Xq26	0	1	0			Gain (3)	139023599	140665595
			Xq28	0	1	0			Gain (3-4)	148360228	150055575
			57	38	35	37							50/100	50/96	68/82			51/91
11 B, C and D	WDLS	2n
			2q14		0	1	0		Gain (3)	124729805	130477641
			3q13		1	1	1		Gain (9-11)	113823244	114929512
			3q13		1	0	1		Gain (3)	114934275	115477730
			3q13		1	1	1		Gain (3-12)	115489832	116291943
			3q13		1	1	1		Gain (3-10)	117191421	118332447
			3q13		1	0	0		Gain (2-8)	121771027	122646000
			3q13		0	0	1		Gain (3-8)	121789938	122373557
			3q13		0	1	0		Gain (2-8)	121865445	122373557
			3q13-q21		1	0	1		Gain (4-6)	123079158	123633729
			3q21		1	1	1		Gain (3-9)	124066772	124612380
			3q21		1	0	1		Gain (2-4)	129588704	130144198
			3q22		1	0	1		Gain (3-5)	134777437	135458328
			3q22		1	0	1		Gain (3-10)	136964167	138243268
			3q22-q23		1	0	1		Gain (3-5)	138265738	139373293
			3q23		1	1	1		Gain (5-7)	139373669	141387271
			3q23-q24		1	0	1		Gain (3-5)	142062379	143179432
			3q24		1	0	0		Gain (3)	143511129	146871418
			3q24		0	0	1		Gain (4)	143511129	145087733
			3q24		0	0	1		Gain (6)	145100096	147010165
			3q24		1	1	0		Gain (4-5)	146871418	147415084
			3q24		0	0	1		Gain (6)	147012391	147960579
			3q24		1	0	0		Gain (3)	147415231	147960579
			3q24		1	0	1		Gain (4-5)	147986388	148725529
			3q24		0	1	0		Gain (3-4)	147987076	148509138
			3q24		1	1	1		Gain (2-12)	148729067	149291437
			9p21-p13		0	0	1		Gain (3)	20481817	38772004
			12q13		1	0	1		Gain (3)	56612838	57680754
			12q13-q14		1	1	1		Gain (10-17)	57938564	58296522	CDK4: 14, 16, 17
			12q14		1	1	1		Gain (2-18)	66119817	66989410	HMGA2: 14, 17, 17 complete copies
			12q14-q15		1	0	0		Gain (3)	67493939	68393679
			12q14-q15		0	0	1		Gain (3)	67493939	69103058
			12q15		1	1	0		Gain (5)	68393679	69103058
			12q15		1	1	0		Gain (7-14)	69108447	70387494	MDM2: 12, 13
			12q15		0	0	1		Gain (8-14)	69108447	70278150	MDM2: 12
			12q15		1	1	1		Gain (10-18)	71304592	72045806
			12q21		1	0	1		Gain (4-6)	74423790	76473758
			12q21		1	1	0		Gain (3-12)	76495427	77402966
			12q21		0	0	1		Gain (5-15)	76495427	77512168
			12q21		1	0	0		Gain (3-6)	77403201	78126342
			12q21		0	0	1		Gain (4)	77514693	78126342
			12q21		0	0	1		Gain (6)	78154605	79417145
			12q21		1	1	0		Gain (5)	78154605	79664837
			12q21		0	0	1		Gain (6)	79421657	80879182
			12q21		1	0	0		Gain (4)	79685651	80879182
			12q21		1	1	1		Gain (10-17)	80884522	81947165
			12q21		1	1	1		Gain (6-8)	81947221	84857910
			12q21		1	1	1		Gain (3-7)	84858138	86955652
			12q21		1	1	1		Gain (12-16)	86965101	87533707
			12q21		1	1	1		Gain (3-6)	87538931	88384098
			12q21		1	0	1		Gain (4-6)	88384244	89771153
			12q21		0	1	0		Gain (4-6)	88761632	89771153
			50		35	22	35						31/89	37/75	56/84			30/82
12 A and B	WDLS	2n
			1q21	1	1				Gain (3-4)	143932349	144914801
			1q21	1	1				Gain (6-9)	145966116	147266857
			1q21	1	1				Gain (4-5)	147391922	148216112
			1q21	1	1				Gain (5-6)	148513853	149711554
			1q21	1	1				Gain (6-13)	149713775	151598196
			1q21	0	1				Gain (7-11)	153385343	153991711
			1q21-q22	1	1				Gain (4-6)	156175733	156911190
			1q22-q23	0	1				Gain (4-8)	157786331	159637109
			1q23	1	1				Gain (4-6)	160642450	162581345
			1q24	1	1				Gain (2-12)	171765963	172375257
			1q24	1	0				Gain (6-8)	172388895	173045568
			1q24	0	1				Gain (4-5)	172494381	173045568
			1q24	1	1				Gain (5-8)	173047673	173738477
			2q12	0	1				Gain (3)	108173477	109250369
			2q13-q14	0	1				Gain (3-4)	112802896	117381276
			2q14	0	1				Gain (3)	118131772	124368530
			2q14	0	1				Gain (3-4)	124394673	126082102
			2q14-q21	0	1				Gain (3)	126102428	132503572
			2q21-q24	0	1				Gain (3)	132696879	154727134
			2q24	0	1				Gain (3-4)	154731305	157510973
			2q24	0	1				Gain (3)	164371464	165438431
			2q24	0	1				Gain (3)	166845118	168645283
			2q24	0	1				Loss (1)	168645476	169599096
			2q24-q31	0	1				Gain (3)	169599204	171508097
			2q31	0	1				Loss (1)	171916119	174252914
			2q31	0	1				Gain (3)	174284070	174864389
			2q31	0	1				Loss (1)	174865554	178126545
			2q31	0	1				Loss (1)	178316879	179364132
			2q31	0	1				Loss (1)	179833092	183561715
			2q32	0	1				Loss (1)	183730009	184261922
			2q32	0	1				Gain (3)	184280430	184785855
			2q32	0	1				Loss (1)	184882846	186110502
			2q32-q33	0	1				Loss (1)	186467576	205919542
			2q33	0	1				Loss (1)	206219518	210831365
			2q34-q37	0	1				Loss (1)	211315552	234477283
			12pter-p13	1	0				Gain (3-10)	1	14078487
			12pter-p13	0	1				Gain (3-10)	1	14998004
			12p13-p12	1	0				Gain (4)	14078633	15370009
			12p12	0	1				Gain (4)	15000600	17997556
			12p12	1	0				Gain (3-4)	15383036	17828985
			12p12	1	0				Gain (3-4)	17834307	21766931
			12p12	0	1				Gain (3-4)	18033342	21766931	CDK4 not amplified
			12q14	1	0				Gain (2-7)	60093229	60741807
			12q14	1	0				Gain (3-6)	64170858	65884346
			12q14	1	1				Gain (10-15)	66204695	67234031	HMGA2: 11, 11 complete copies
			12q14-q15	1	0				Gain (3-7)	67234298	68288407
			12q14-q15	0	1				Gain (9-10)	67610534	68288407
			12q15	1	1				Gain (9-12)	68288577	68936263
			12q15	1	0				Gain (8-9)	68936266	69977396	MDM2: 9 copies
			12q15	0	1				Gain (10-12)	69178147	69977396	MDM2: 11 copies
			12q15	1	0				Gain (3-14)	69978701	70745073
			12q15	0	1				Gain (2-14)	70122757	70745073
			12q15-q21	1	0				Gain (3)	70751623	71760021
			12q21	1	1				Gain (5-10)	71760470	73095868
			12q21	1	1				Gain (2-15)	74155068	75354206
			12q21	1	1				Gain (5-11)	75954402	79899470
			12q21	1	0				Gain (3-7)	79899520	86450295
			12q21	1	1				Gain (2-14)	86450307	87005031
			12q21	1	0				Gain (3-6)	87005763	88733208
			12q21	0	1				Gain (3-5)	88344476	89037543
			12q21	1	0				Gain (3-6)	88733541	89578981
			12q21-q22	1	0				Gain (3-8)	89580796	92751711
			12q22	1	0				Gain (2-9)	92754017	93533469
			12q22	1	0				Gain (3-5)	93551462	95885589
			12q22-q23	0	1				Gain (3-9)	95540194	96343078
			12q22-q23	1	0				Gain (8-10)	95885634	96343078
			12q23	1	0				Gain (3-6)	96354454	106639980
			12q23	1	0				Gain (3-9)	106640053	108070380
			12q23	1	1				Gain (6-11)	108070521	108778440
			13q14	1	1				Gain (3)	53858301	55731925
			13q21	0	1				Gain (3-4)	57374335	58499949
			13q21	1	0				Gain (3-4)	57374335	58915843
			72	38	51								41/137	41/137
13 A and B	WDLS	2n
			3q22-qter	1	0				Gain (3)	132086845	197851985
			5p15	1	1				Gain (2-15)	13779187	14561695
			5p14	1	1				Gain (2-15)	22706229	24170517
			6q23	0	1				Gain (3-4)	138857570	139755241
			6q24	0	1				Gain (3-4)	141838891	145259786
			6q24	0	1				Gain (4-5)	146680448	147349420
			6q24	0	1				Gain (3-4)	147349420	147904044
			6q24-q25	0	1				Gain (4)	148163116	150293044
			6q25	0	1				Gain (3-4)	150293044	152484770
			7q21	1	0				Gain (2-5)	78148006	78675710
			7q21	1	0				Gain (2-5)	78791648	79524680
			7q21	1	0				Gain (2-5)	81234143	82099837
			7q21	1	0				Gain (2-5)	82256890	83656047
			7q21	1	0				Gain (3-5)	84060810	84605376
			7q21	1	0				Gain (2-5)	87431883	87943694
			7q21	1	0				Gain (2-5)	89262668	91670748
			7q21	1	0				Gain (2-5)	92358624	93698285
			7q21	1	0				Gain (2-5)	94211119	95545246
			12p13	0	1				Gain (4)	13164782	13806388
			12p12	0	1				Gain (4)	16370371	18784741
			12p12-p11	0	1				Gain (3-4)	25849224	26559994
			12q14	1	1				Gain (5-15)	58014571	58450790	CDK4: 13, 9
			12q14	1	1				Gain (5-7)	61243900	61765489
			12q14	1	1				Gain (7-14)	65131417	65737048
			12q14	1	1				Gain (7)	66186663	66240759	HMGA2: 7, 7 truncated copies
			12q15	1	1				Gain (4-8)	69001286	69032458
			12q15	1	1				Gain (15-20)	69049534	71158276	MDM2: 15, 15
			12q21	1	1				Gain (2-17)	72120280	75508419
			12q21	1	1				Gain (2-12)	78051757	79257295
			12q21	1	1				Gain (8-14)	81629444	82404576
			12q21	1	1				Gain (8-14)	82404576	83095018
			18q21	0	1				Gain (3)	47840386	49224609
			18q21	0	1				Gain (3)	58307140	60676798
			18q21-q22	0	1				Gain (3-4)	60676798	62752926
			18q22	0	1				Gain (3)	68519906	70218548
			22q13	1	0				Gain (2-5)	37571113	38290585
			22q13	1	0				Gain (2-5)	40060609	41732758
			22q13	1	0				Gain (2-5)	41852788	42593916
			22q13	1	0				Gain (2-5)	42833719	43747685
			22q13	1	0				Gain (2-6)	45468751	47047404
			22q13	1	0				Gain (2-5)	47875345	48775868
			22q13	1	0				Gain (2-5)	50335108	51234518
			40	27	23								19/76	19/76
14 A and B	WDLS	2n
			1p32	0	1				Gain (4-5)	55955261	58757282
			1p12	0	1				Gain (3)	120529723	121144961
			1q21-q25	1	0				Gain (3-4)	143932349	177690761
			1q21-q32	0	1				Gain (3-6)	143932349	198877296
			1q25-q31	1	0				Gain (3)	177690761	189326616
			1q31-qter	1	0				Loss (1)	189326616	249228414
			4p14	1	1				Gain (4-5)	38501036	39393720
			4p14	1	0				Gain (3)	39393720	40641468
			9p24	1	0				Gain (4)	66016	1871708
			9p24	0	1				Gain (8-10)	66016	2232506
			9p24	1	0				Gain (4-10)	1871708	2975938
			9p24	1	1				Gain (4-8)	4562034	6264342
			9p24	1	1				Gain (5-9)	6264342	8594984
			9p24-p23	1	0				Gain (10-13)	8594984	9378800
			9p24-p23	0	1				Gain (9-16)	8594984	9848128
			9p23	1	0				Gain (6-8)	9378800	10622626
			9p23	1	0				Gain (3)	10622626	11199164
			9p23	1	0				Gain (4-6)	11199164	12791960
			9p23	1	0				Gain (4-6)	12791960	13479842
			9p22	1	1				Gain (8-11)	14801808	16312906
			9p22	1	1				Gain (9-10)	16979587	17767716
			9p22	0	1				Gain (5-8)	17767716	19078650
			9p22	1	0				Gain (5-8)	17767716	19080370
			9p22	1	0				Gain (4-5)	19080370	19784020
			9p21	0	1				Gain (3-9)	25043224	26123745
			9p21	0	1				Gain (4-6)	27242352	28134323
			9p21	1	0				Gain (5-7)	27242352	30048939
			9p21	0	1				Gain (7-10)	28134323	29656750
			9p13	1	1				Gain (7-9)	38133338	38698686
			12q12	1	0				Gain (5-8)	39269336	39853527
			12q12	0	1				Gain (7-8)	39273481	39855360
			12q12	1	0				Gain (4-10)	39853527	40544633
			12q12	0	1				Gain (5-13)	39855360	40544633
			12q13	1	1				Gain (2-8)	55368738	56225782
			12q13-q14	1	1				Gain (2-7)	58014571	58795788	CDK4: 6, 7
			12q14	1	0				Gain (3-4)	66176097	66255696	HMGA2: 3 truncated copies
			12q14	0	1				Gain (3-4)	66176097	66256402	HMGA2: 4 truncated copies
			12q14-q15	1	1				Gain (2-8)	67236784	68199228
			12q15	1	1				Gain (2-15)	68900116	70244093	MDM2: 8, 13
			12q15	1	1				Gain (5)	70244093	70784878
			12q15	1	1				Gain (2-14)	70784878	71456004
			12q21	1	1				Gain (2-8)	72636501	73372953
			12q21	1	0				Gain (6-7)	77274064	77844894
			12q21	0	1				Gain (3-4)	77274064	77848682
			12q21	1	0				Gain (2-11)	77844894	78587040
			12q21	0	1				Gain (2-14)	77848682	78588448
			12q21	1	0				Gain (2-9)	79230474	79934619
			12q21	1	0				Gain (2-8)	81028851	81542981
			12q21	1	0				Gain (2-5)	90800000	91578028
			14q11	0	1				Gain (3)	21049938	21648311
			14q12	1	0				Gain (3)	25024558	29859588
			19q11-q12	0	1				Gain (3)	27742040	30094958
			19q12	0	1				Gain (3)	31582145	32176102
			19q13	0	1				Gain (3)	39167574	40885059
			19q13	0	1				Gain (3)	41733580	44408396
			19q13	0	1				Gain (3)	50493087	56253582
			20q13	0	1				Gain (5)	56267918	58066922
			Xp22	0	1				Gain (3-4)	15375600	16147407
			Xp22	0	1				Gain (3-4)	16147407	17456212
			Xp22	0	1				Gain (3-4)	17456212	18640009
			Xp22	0	1				Gain (2-4)	18923081	22844806
			Xp21-p11	0	1				Gain (3)	31095304	41359370
			Xp11	0	1				Gain (2-5)	41359370	58561940
			61	35	39								29/101	29/101
15 A, B, and C	MFS	4n
			1p36	0	1	1			Gain (2-6)	623968	27040499
			1p36-p34	1	1	0			Loss (3)	27040499	40184939
			1p34	1	1	0			Loss (3)	40564426	42117564
			1p34	1	1	1			Gain (5)	42117564	43009291
			1p34	1	1	0			Loss (3)	43132006	43809084
			1p34	1	1	1			Gain (5-8)	43809084	44500912
			1p34	1	1	0			Loss (3)	44546325	46152319
			1p34-p33	1	1	0			Loss (3)	46294886	47166454
			1p33	1	1	0			Loss (3)	48056884	48885649
			1p33	1	1	1			Gain (5-6)	48893480	50611992
			1p33-p32	1	1	0			Loss (3)	50611992	51596318
			1p32	1	1	1			Gain (5-6)	51596318	53079486
			1p32	1	1	1			Gain (6-7)	53079486	60844299
			1p32	1	1	1			Gain (5-8)	60844299	62794664
			1p31	1	1	1			Gain (3-7)	63224396	64009119
			1p31	1	1	0			Gain (6)	64159346	64786315
			1p31	1	1	0			Gain (5-6)	65406580	69634553
			1p31	0	0	1			Loss (3)	69653003	70456540
			1p31-p21	1	1	0			Gain (6-8)	70116148	71111140
			1p31	0	0	1			Loss (3)	71099238	72528993
			1p31	1	1	0			Gain (6-7)	71511140	73578756
			1p31	0	0	1			Gain (5)	72528993	73578756
			1p31	0	0	1			Loss (3)	73578756	75703500
			1p31-p21	1	1	0			Gain (6)	73578756	102095272
			1p31-p13	0	0	1			Gain (6)	75703600	110481724
			1p21-p12	1	0	0			Gain (5)	102095256	119500987
			1p12	1	1	1			Gain (6)	119753913	120290253
			1p12	1	0	0			Gain (5)	120389248	121483518
			1q21-q25	1	1	0			Gain (5)	142603880	179295587
			1q25	1	1	1			Loss (3)	179793269	182052521
			1q25	1	0	0			Loss (3)	182561616	183612793
			1q25	1	1	0			Loss (3)	183707520	185124574
			1q25	0	0	1			Loss (3)	183707520	185768762
			1q25-q31	1	1	0			Gain (5)	185190054	189088237
			1q31-qter	1	1	1			Loss (3)	189871766	249224683
			2pter-p23	1	1	1			Loss (3)	1	28262066
			2q33-qter	1	1	1			Loss (3)	203980403	243096490
			3p24	1	1	1			Gain (5)	24256981	25141279
			3p23	1	1	1			Gain (5)	31691426	32405433
			3p22-p13	1	1	1			Loss (3)	33037539	74224338
			4pter-p15	0	1	1			Loss (3)	1	16260128
			4q12	0	1	0			Gain (5)	52685686	58030318
			4q12	0	0	1			Gain (5)	52685686	58350244
			4q12-q13	1	0	0			Loss (3)	58095552	71667138
			4q12-q13	0	1	0			Copy neutral LOH	58095552	71667138
			4q12-q13	0	0	1			Loss (3)	59207768	71667138
			4q13-q31	0	1	0			Gain (5)	71678229	154446632
			4q31-qter	0	0	1			Gain (5)	139682080	140517747
			4q31-qter	1	1	1			Loss (3)	154446632	191028042
			6q14-qter	1	0	0			Gain (5)	86681482	171051066
			7pter-p22	0	0	1			Gain (5)	1	2882489
			7p22	0	0	1			Gain (5)	3147002	3684552
			7p22-p12	0	1	0			Loss (3)	3684552	51793294
			7p22-p11	1	0	1			Loss (3)	3684552	57921712
			7q11	0	1	1			Loss (3)	67908327	70693322
			7q33-qter	1	1	1			Loss (3)	136401551	159119732
			8q12-q21	1	0	0			Loss (3)	60610497	91381300
			8q21	1	1	1			Loss (3)	91410328	93102441
			8q22-q24	0	0	1			Loss (3)	101343512	127544112
			9p23	1	0	0			Loss (3)	66016	12287974
			10p15-p11	0	1	0			Gain (6)	131824	33553630
			10p11	0	1	0			Gain (5)	33553630	39076232
			10q11-q22	0	0	1			Loss (3)	42433528	72415088
			10q21	0	1	0			Gain (5-6)	68217326	70654388
			10q22	0	1	0			Loss (3)	70654388	72410709
			11pter-p15	1	1	0			Loss (3)	1	6826870
			11pter-p14	0	0	1			Loss (3)	1	28091441
			11p15-p14	0	1	0			Loss (3)	6879592	28055160
			11p14-p12	0	1	0			Gain (5)	28055160	39951151
			11p14-p13	0	0	1			Gain (5)	28091441	34730300
			12pter-p12	1	1	1			Loss (3)	1	19309507
			12p12-p11	1	1	1			Loss (3)	26122675	34854674
			13	1	1	1			Loss (3)	1	114000000
			14q21-qter	1	1	1			Loss (3)	50096509	107285449
			15q11	1	1	1			Gain (5)	20016316	23017622
			15q11	1	1	1			Gain (6-8)	23576396	25191821
			15q11-q12	0	0	1			Gain (5)	25191821	26314080
			15q11-q12	1	1	0			Gain (6-8)	25191821	26453214
			15q12	1	1	1			Gain (4-6)	26592451	27527649
			15q13	1	1	1			Gain (5-6)	28362478	28964008
			15q13	1	1	1			Gain (5)	31071687	31903350
			15q13-q15	1	1	1			Loss (3)	31903350	41841566
			15q15	1	1	1			Gain (6)	41841566	44042285
			15q15	1	1	1			Loss (3)	44042285	44746218
			15q15-q21	1	1	1			Gain (5-6)	44746218	46677366
			15q21-q23	1	1	1			Gain (5)	46677366	70712466
			15q25-q26	0	1	1			Loss (3)	83711444	90014933
			16p12	1	1	1			Loss (3)	21572959	27944756
			16p11	1	1	1			Loss (3)	33767450	33283238
			16q23-qter	1	1	1			Loss (3)	84258261	90289024
			17p13	1	1	1			Gain (6)	1	7468071
			17p13	0	0	1			Loss (3)	7468071	9913472
			17p13-p11	1	1	0			Loss (3)	7468071	22261816
			17q11	1	1	1			Gain (6)	25270398	27542404
			18q21-qter	1	1	1			Loss (3)	47036938	78014594
			19p12	1	1	1			Loss (3)	22378264	24596762
			19q11	1	1	1			Gain (6-7)	27742040	30686475
			19q12-q13	1	1	1			Gain (5-7)	30686475	33332889
			19q13	1	1	1			Gain (4-6)	33332889	37976698
			19q13	1	1	1			Gain (5-6)	37976698	42153280
			19q13	0	1	0			Gain (4-5)	42153280	50667856
			19q13	1	0	1			Gain (5)	42153280	51899842
			19q13	1	1	1			Gain (6)	51899842	53670020
			19q13	1	1	1			Gain (5)	53670020	59108308
			20pter-q11	1	1	0			Gain (5)	1	34068022
			20q11	1	1	1			Gain (6)	34068022	36660439
			20q11-q12	1	1	1			Gain (5)	37643556	38579210
			20q12-q13	1	1	1			Gain (5)	39160230	43547156
			20q13	1	1	1			Gain (6-7)	43547156	46164204
			20q13	1	1	1			Gain (7-8)	46164204	52176999
			20q13	1	1	1			Gain (5)	52176999	62961896
			21q11-q21	0	0	1			Loss (3)	14774158	21076482
			21q11-q22	1	0	0			Gain (6)	15006457	34008531
			21q11-q21	0	1	0			Gain (5-6)	15006457	16999975
			21q11-q21	0	1	0			Copy neutral LOH	16999975	21068326
			21q21-qter	0	1	0			Gain (5)	21068326	48115068
			21q22-qter	1	0	0			Copy neutral LOH	34027322	48115068
			22q11-qter	1	0	0			Copy neutral LOH	16193931	51244044
			22q11-q13	0	1	1			Copy neutral LOH	16193931	43153702
			22q13-qter	0	1	1			Loss (3)	43153702	51244044
			Xp22	1	0	0			Loss (1)	2700082	10538467
			Xp22	0	1	1			Loss (2)	2700082	11304748
			Xp22	1	0	0			Gain (3)	10538467	21257550
			Xp22-q13	0	1	1			Gain (3)	11304748	72204579
			Xp22	1	0	0			Gain (4)	21257550	22196313
			Xp22	1	0	0			Gain (3)	22196313	23408936
			Xq13	1	1	1			Hom del (0)	72204579	73769194
			Xq13	0	1	1			Gain (3)	73769194	76140247
			Xq13-q21	1	1	1			Hom del (0)	76140247	76944120	ATRX
			Xq21	0	1	1			Gain (3)	76944120	82109796
			Xq21	1	1	1			Hom del (0)	82109796	86104391
			Xq21	1	1	1			Gain (3)	91168415	92015312
			Xq21	1	1	1			Gain (3)	92729476	94318000
Total			133	91	99	84							106/213	140/187	117/191			119/190
16 B, C, and D	MFS	4n
			1pter-p36		0	1	1		Loss (1)	1	9971821
			1p32-p31		1	0	0		Loss (3)	56298423	76526813
			1p31-p12		0	1	1		Loss (1)	78303029	121339316
			1q21-qter		1	0	0		Loss (3)	143935172	248393286
			3pter-p21		1	0	0		Copy neutral LOH	1	47472019
			3p12-p11		1	0	0		Loss (3)	47547939	90502848
			3p21-p14		0	1	1		Loss (1)	45977712	57629156
			3q11-qter		0	0	1		Loss (1)	93519464	197749957
			3q26-qter		1	0	0		Gain (5)	170791982	197749957
			4pter-p15		1	0	0		Loss (3)	1	23232093
			4q12		1	0	0		Gain (8-10)	52685981	55903835
			4q12-q24		1	0	0		Loss (3)	55903835	107192016
			4q13-q31		0	1	0		Loss (3)	68069286	142516894
			4q24-q34		1	0	0		Copy neutral LOH	107192016	181748640
			4q34-q35		1	0	0		Gain (5)	181748640	187092082
			4q35		1	0	0		Loss (2)	187092082	187724693
			4q35		1	0	0		Gain (5)	187724693	191028042
			5pter-p15		1	0	0		Loss (3)	1	9766264
			5pter-p11		0	1	0		Gain (5)	678992	46389364
			5p13-p11		1	0	0		Loss (3)	41272455	46389338
			5q11-q13		0	0	1		Loss (3)	49430270	68608171
			5q13		0	0	1		Loss (3)	70655255	71057748
			5q13-q23		0	1	0		Gain (5)	71066110	123415006
			5q13-q14		1	0	0		Loss (3)	72190818	89346050
			5q14-q21		0	0	1		Loss (3)	80526812	110768221
			5q23-qter		0	1	0		Copy neutral LOH	123415006	180790852
			5q23-qter		0	0	1		Loss (3)	123415006	180790852
			6q11-q16		0	1	0		Loss (3)	62576234	97960196
			6q11-q16		0	0	1		Loss (3)	62661676	97960196
			6q11-q16		1	0	0		Loss (3)	62679184	97960196
			6q16-q22		0	1	0		Gain (5)	97960196	117856618
			6q16-q23		1	0	0		Loss (3)	97960196	136246590
			6q22-qter		0	0	1		Gain (5)	117660650	171051066
			6q22-qter		0	1	0		Gain (6)	117856618	171051066
			6q23-qter		1	0	0		Gain (6)	136246590	171051066
			7pter-p11		1	0	0		Copy neutral LOH	1	58025872
			7pter-q21		0	1	1		Loss (3)	1	86354635
			7q11-qter		1	0	0		Gain (5)	76734501	159119706
			8pter-p22		1	0	0		Loss (3)	1	16409758
			8pter-p11		0	0	1		Gain (5)	1	43837124
			8q11-qter		0	0	1		Gain (4-5)	46839736	146301478
			9pter-p23		0	0	1		Gain (5)	1	11499765
			9p24-p13		1	0	0		Loss (3)	1	36525801
			9p23-p13		0	1	0		Loss (1)	11271009	35440421
			9p23-p13		0	0	1		Copy neutral LOH	11499765	35440421
			9p21		1	0	0		Hom del (0)	21761981	22150022	CDKN2A, CDKN2B
			9p21		0	1	1		Hom del (0)	21941246	22296773	CDKN2A, CDKN2B
			9p13		0	0	1		Gain (5)	35440421	39306673
			9q33-qter		0	1	1		Loss (3)	122802011	141020388
			10q26		1	0	0		Loss (3)	132468598	135424316
			11q13-qter		0	0	1		Gain (5)	64839588	134942654
			11q14-qter		0	1	0		Loss (3)	87324177	134942654
			11q23-qter		1	0	0		Loss (3)	113645896	134942654
			13		0	1	1		Loss (3)	1	115108502
			13q11-q12		1	0	0		Loss (3)	19438818	27281336
			13q12-q33		1	0	0		Loss (3)	31477536	110195658
			14q24-q31		1	0	0		Gain (5)	74815824	81657392
			14q31-q32		0	1	1		Loss (3)	81656542	103392130
			14q31-q32		1	0	0		Copy neutral LOH	81657392	103392130
			14q32-qter		1	0	0		Gain (5)	103392130	107285449
			15q11-q15		0	0	1		Loss (3)	20016316	44152076
			15q23-qter		0	1	1		Loss (3)	72541110	102519350
			16		0	1	1		Copy neutral LOH	1	90289024
			16q24-qter		1	0	0		Loss (3)	88682044	90155061
			17pter-p11		1	0	0		Loss (3)	1	22261791
			18pter-p11		1	0	0		Copy neutral LOH	1	15402420
			18pter-p11		0	1	1		Loss (3)	1	15402420
			18q11		1	0	0		Gain (5)	18521286	20529752
			18q12-qter		0	0	1		Gain (5)	36873932	78014594
			19		0	1	0		Gain (5)	1	59108308
			20q11-q13		0	0	1		Gain (5)	29742834	46146656
			20q11-qter		0	1	0		Gain (5)	30002918	62961896
			21		0	0	1		Loss (3)	1	48115068
			22q11-q13		0	1	1		Loss (3)	16892217	49366868
Total			72		33	22	28						7/119	7/95	10/105			29/68
17 A and B	MFS	3n
			1p36	0	1				Loss (2)	110767	7782368
			1p36-p32	1	0				Gain (3-4)	1038196	55178533
			1p36-p35	0	1				Loss (2)	20761021	34621976
			1p32-p11	1	0				Gain (4)	55178533	121483518
			1q23-qter	0	1				Loss (2, LOH)	162213985	249228414
			1q24-qter	1	0				Loss (2, LOH)	172960542	249228414
			2	0	1				Loss (2)	1	243096490
			2pter-p13	1	0				Loss (2)	1	72424818
			2q32-q36	1	0				Loss (2)	194702340	224801748
			2q36	1	0				Loss (2)	226519709	228339970
			2q37	1	0				Loss (2)	232379244	236812462
			2q37	1	0				Loss (2)	237616171	242291112
			2q37	1	0				Loss (1)	242291112	243071683
			3pter-q11	1	0				Loss (2, LOH)	1	94691348
			3q25-q26	0	1				Loss (2)	152798306	171163047
			3q26-q27	0	1				Loss (2)	182489024	184591380
			3q27	1	0				Loss (2)	195476212	196646746
			3q27-qter	1	0				Loss (2)	197077856	197918154
			4p16-q13	0	1				Gain (5)	287158	67182574
			4p16-q13	1	0				Gain (4)	501436	62138234
			4q13	1	0				Gain (4)	64236552	65386446
			4q13-qter	1	0				Loss (2)	67182574	191028042
			4q24-qter	0	1				Loss (2)	105285631	191028042
			5pter-p15	1	0				Gain (5)	1	13139237
			5pter-q33	0	1				Gain (4)	1	156154330
			5p15	1	0				Gain (7-8)	13139237	16481215
			5p15-p14	1	0				Gain (5)	16481215	19608983
			5p14-p13	1	0				Gain (6)	19608983	37791396
			5p13-p12	1	0				Gain (7)	37791396	46389364
			5q33-qter	0	1				Loss (2)	156154330	180790852
			6pter-p12	1	1				Gain (4)	1	57297246
			6p12	1	1				Gain (4)	58142334	58759040
			6q11-q12	1	1				Loss (2)	61886428	64194783
			6q12	1	1				Gain (4)	64303147	66313284
			6q12	1	1				Gain (4)	67732189	68563950
			6q12	1	1				Gain (5-6)	68563950	69184922
			6q12	1	1				Loss (2)	70603346	71566414
			6q13	1	0				Gain (4)	71790655	73427682
			6q13	0	1				Loss (2)	72044329	73469379
			6q13	1	1				Loss (2)	73587110	74495280
			6q13	1	1				Gain (4)	74498343	75672236
			6q14	1	1				Loss (2)	80790780	81557411
			6q14	1	1				Loss (2)	82113563	84057812
			6q14	1	1				Gain (6-7)	84057812	85647291
			6q14-q15	1	1				Loss (2)	85647291	92728626
			6q16	1	0				Gain (4)	98483256	99887479
			6q16	1	1				Gain (5-6)	100838032	101520704
			6q16	1	1				Gain (5-7)	101901445	103424016
			6q21	1	0				Gain (4)	108741344	111100372
			6q21	0	1				Loss (2)	113489227	115003651
			6q22	0	1				Loss (2)	115768097	118724565
			6q22	0	1				Loss (2)	118815342	120195940
			6q22	1	0				Gain (4)	120200065	124803579
			6q22	0	1				Loss (2)	120462307	124803579
			6q22	1	0				Gain (6-7)	124803579	126182686
			6q22-q23	0	1				Gain (7-8)	126188017	133026397
			6q22-q23	1	0				Gain (7-8)	126188017	133164118
			6q23	0	1				Gain (10-12)	133026397	135545568
			6q23	1	0				Gain (10-12)	133164118	135539844
			6q23	1	0				Gain (6-14)	135539844	136480742
			6q23	0	1				Gain (6-14)	135545568	136480742
			6q23-q24	1	0				Gain (6-10)	136480742	140652604
			6q23-q24	0	1				Gain (6-10)	136480742	140689218
			6q24	1	0				Gain (5-6)	140652604	143145020
			6q24	0	1				Gain (5)	141208393	141850470
			6q24	0	1				Gain (5-6)	143432166	144787288
			6q24	1	0				Gain (6-8)	143432166	146304334
			6q24	1	1				Gain (10-12)	146304334	148991328
			6q24-q25	1	0				Gain (6-7)	148991328	149741184
			6q25-q27	1	0				Gain (4-6)	149741184	166614992
			6q25	0	1				Gain (5)	153801470	154881686
			6q26	0	1				Loss (2)	161506071	162529350
			6q26-q27	0	1				Loss (2)	163100808	166527591
			6q26-q27	1	0				Gain (5-7)	166614992	171002583
			6q26-q27	0	1				Gain (5)	168568546	170919403
			7p22-p15	1	0				Gain (4)	6867360	23734670
			7p15-p11	1	0				Gain (5)	23734670	55701622
			7p11	1	0				Gain (4)	55701622	58025898
			7q11	1	0				Loss (2)	61882286	69479544
			7q11	1	0				Loss (2)	72517737	74213501
			7q21	1	0				Loss (2, LOH)	79331240	79919131
			7q21-qter	1	0				Loss (2, LOH)	90375223	159119732
			8pter-p11	1	1				Loss (2, LOH)	1	43837124
			8q11-q21	1	0				Gain (4)	46933788	89611764
			8q21	0	1				Loss (2, LOH)	89611764	92756308
			8q21-q24	1	0				Gain (4)	92756308	121939073
			8q24-qter	1	1				Loss (2)	145165557	146301478
			9pter-p13	1	0				Gain (4)	1	36254302
			9q21-q22	1	0				Gain (5-6)	71012048	93776036
			9q22-q33	1	0				Gain (4, LOH)	93877423	120485298
			9q34	1	1				Loss (1)	135317376	139350830
			10pter-q21	1	1				Loss (2)	1	66846231
			10q21-qter	1	1				Gain (4)	66846231	135427142
			11pter-p11	1	1				Loss (2, LOH)	1	48787403
			11q14-qter	1	0				Loss (2)	84507986	134942654
			12p13-p11	1	0				Gain (4)	1256429	31486895
			12p13-p11	0	1				Gain (4)	1256429	32039709
			12q11-q24	0	1				Gain (4)	38566856	121233200
			12q11-q13	1	0				Gain (4)	38566856	52128067
			12q14-q21	1	0				Loss (2)	67392766	77887656
			12q21-q23	1	0				Loss (2)	78478657	101945272
			12q23-q24	1	0				Loss (2)	106595953	113695930
			12q24	1	0				Gain (4-5)	124225333	133453127
			13q11-q32	1	1				Loss (2, LOH)	19021976	99411756
			13q14	1	1				hom del	48856369	48899272	RB1
			13q14	1	1				hom del	50613424	50634691	DLEU2
			13q32-q34	0	1				Gain (5)	99415346	114923716
			13q32-q33	1	0				Gain (4)	99419300	109921902
			13q33-qter	1	0				Gain (5)	109921902	115108502
			14	0	1				Gain (4)	1	107285449
			15q11-q25	0	1				Loss (2, LOH)	20016316	85938093
			15q25-q26	0	1				Gain (4)	85938093	90804759
			15q26	0	1				Loss (2, LOH)	90804759	98541796
			15q26	0	1				Gain (4)	98541796	102065807
			16pter-p13	1	1				Loss (1)	1	1315782
			16p13-p12	1	1				Loss (2, LOH)	1315782	25797977
			16p11	1	1				Gain (5-8)	34104830	35283238
			16q11-q12	1	0				Loss (2, LOH)	46463674	48899022
			16q11-q12	0	1				Loss (2, LOH)	46463674	50731820
			16q12	1	0				Copy neutral LOH	48899022	49984260
			16q12	1	0				Loss (2, LOH)	49984260	50731820
			16q12	1	1				hom del	50731820	51240016	SALL1, CYLD, NOD2
			16q12	1	1				Loss (2, LOH)	51240016	52728044
			16q12	1	1				hom del	52728044	53712924	CHD9, RBL2
			16q12-q21	0	1				Loss (2, LOH)	53712924	62903012
			16q12-q22	1	0				Loss (2, LOH)	53712924	73455286
			16q21-q22	0	1				Loss (1)	62903012	73663547
			16q22-q23	1	0				Loss (1)	73455286	76213376
			16q22	0	1				Loss (2-3, LOH)	73663547	74313896
			16q22-q23	0	1				Loss (1)	74313896	76572653
			16q23	1	0				Loss (2, LOH)	76213376	81939532
			16q23	0	1				Loss (2, LOH)	76572653	79602818
			16q23-q24	0	1				Loss (1)	79602818	85225426
			16q23-q24	1	0				Loss (1)	81939532	85783081
			16q24	0	1				Loss (2, LOH)	85225426	85794709
			16q24	1	0				Loss (2, LOH)	85783081	87006397
			16q24-qter	0	1				Copy neutral LOH	85794709	90289024
			16q24	1	0				Loss (1)	87006397	89616232
			16q24-qter	1	0				Loss (2, LOH)	89616232	90289024
			17p13	0	1				Gain (4)	582196	6695945
			17p13	1	1				Loss (2)	6695945	7492570
			17p13	1	1				hom del	7492570	7714702	TP53, WRAP53, etc
			17p13	1	1				Loss (2, LOH)	7714702	8873330
			17p13	1	1				Gain (4)	8873330	10584855
			17p13	1	1				Gain (2-4)	10584855	11994186
			17p12-p11	1	1				Gain (4)	11994186	16168336
			17p11	1	1				Loss (2, LOH)	16168336	17242714
			17p11	1	0				Gain (4)	17242714	18355265
			17p11	1	1				Loss (2-3, LOH)	18355265	20390853
			17p11	1	1				Gain (4)	20390853	22261816
			17q11-q12	1	0				Gain (4)	29423264	33237276
			17q21-q22	1	0				Gain (4)	49405362	56491996
			17q25-qter	1	1				Loss (1)	80191040	81052368
			18pter-p11	1	0				Gain (4, LOH)	1	14126385
			18pter-p11	0	1				Loss (1)	1	15402420
			18p11	1	0				Loss (2, LOH)	14196396	15402420
			18q11-q23	1	0				Gain (4)	18521286	77819850
			19p13	1	0				Gain (4, LOH)	3160982	12160716
			19p13	0	1				Gain (4, LOH)	3167436	11951633
			19p13-p12	0	1				Gain (4-5, LOH)	11951633	22156007
			19p13-p12	1	0				Gain (5-6, LOH)	12160716	20818973
			19p12	1	0				Gain (6-7)	20818973	22103600
			19p12-p11	1	0				Gain (5)	22103600	24544865
			19p12-p11	0	1				Gain (4, LOH)	23271874	24507144
			20pter-p13	1	0				Copy neutral LOH	1	2154212
			20pter-p12	0	1				Loss (2, LOH)	1	15074576
			20p13-p12	1	0				Gain (4, LOH)	2154212	16729749
			20p12	0	1				Copy neutral LOH	15074576	16729749
			20p12-p11	0	1				Loss (2, LOH)	16729749	23052693
			20p12-p11	1	0				Loss (2)	16729749	23052693
			20p11	0	1				Copy neutral LOH	23052693	24640607
			20p11	1	1				Loss (2, LOH)	24640607	26305590
			20q11	0	1				Gain (4, LOH)	29420340	30587446
			20q11	1	0				Copy neutral LOH	29420340	30184820
			20q11	1	0				Gain (4)	30184820	31460848
			20q11	0	1				Gain (5-6, LOH)	30587446	32342376
			20q11	1	0				Gain (5)	32087596	32690340
			20q11	0	1				Gain (4)	32342376	34737837
			20q11-q13	1	0				Gain (4)	32690340	51920892
			20q11-q13	0	1				Loss (2, LOH)	34737837	61819575
			20q13	0	1				hom del	61819575	62060871	BIRC7, KNQ2, etc
			20q13	1	0				Loss (1-3)	61819575	62961896
			20q13-qter	0	1				Copy neutral LOH	62060871	62961896
			21q11-q22	1	0				Gain (4)	10757432	35446623
			21q22	0	1				Loss (2)	35446623	37074158
			21q22	1	0				Gain (4)	37074158	47276998
			21q22	1	0				Gain (5)	47276998	47910405
			22q11-q12	1	0				Gain (5-6)	16052530	28753570
			22q12	1	0				Gain (4)	32583836	37662813
			22q12-q13	1	0				Gain (4-5)	37662813	44122172
			22q13-qter	1	0				Gain (3-4)	44122172	51244044
			Xp22	1	1				Gain (5-6)	1459911	2700082
			Xp22	0	1				Loss (1)	3996636	12409350
			Xp22	1	0				Gain (3)	5454154	6023960
			Xp22	1	0				Gain (3)	7226929	8021899
			Xp22	1	0				Loss (1)	9406892	12409350
			Xp22-p11	0	1				Loss (1)	13512495	46249653
			Xp22	1	0				Gain (3)	14978343	19467593
			Xp22-p21	1	0				Gain (3)	23116476	25454708
			Xp21	1	0				Gain (3)	32328692	33496843
			Xp11	1	0				Gain (3)	39405316	42746593
			Xp11	0	1				Loss (1)	47097148	53529717
			Xp11	1	0				Gain (3)	51621541	54064402
			Xp11	0	1				Gain (3)	53524717	58533126
			Xp11-q12	1	0				Loss (1)	58056204	66692874
			Xq12-q13	0	1				Gain (4)	66692874	68798561
			Xq13	0	1				hom del	70243154	70379720
			Xq13	1	0				Loss (1)	71872878	75352993
			Xq13-q21	1	0				Loss (0-2)	75358489	76309569
			Xq13-q21	0	1				Loss (0-2)	75358489	76959903	ATRX
			Xq21	1	0				hom del	76903882	76944120	ATRX
			Xq21	1	0				Loss (1)	76959903	81601232
			Xq21	0	1				Loss (1)	76959903	81647611
			Xq21	0	1				Loss (1)	82398463	83117664
			Xq21	1	0				Loss (1)	82406960	83117664
			Xq21	1	0				hom del	83117664	96576693
			Xq21	0	1				hom del	83117664	96585049
			Xq21-q27	1	0				Loss (1)	96576693	143571108
			Xq21-q27	0	1				Loss (1)	96585049	143571108
			Xq27	1	1				Loss (1-2)	143836368	144392927
			Xq27	1	1				Loss (1)	145095106	146686152
			Xq27-q28	1	1				Loss (1)	147010558	147669965
			Xq28	1	1				Loss (1)	147999719	151497047
			Xq28	1	1				Gain (4)	151550475	153672943
			Xq28	1	1				Gain (5-9)	153950978	155241233
Total			225	151	114								111/336	111/336
18 A and B	MFS	2n
			1pter-p32	1	1				Loss (1)	1	57317492
			1p32-p13	1	0				Gain (4)	57331721	110570083
			1p32-p31	0	1				Gain (4-6)	57317492	67029287
			1p31	0	1				Gain (4)	67029287	81987144
			1p31-p13	0	1				Gain (4)	81987144	110570083
			1q21	0	1				Gain (3)	149487966	151473155
			1q21-q24	1	1				Gain (4)	151473155	174193251
			1q24-qter	1	1				Loss (1)	174193251	249228414
			2q32-qter	1	1				Loss (1)	197162328	243096490
			3q13	1	1				Loss (1)	105628142	109956046
			7q11-q22	1	0				Gain (3)	77500338	106814233
			7q22-q31	1	1				Gain (3-4)	106814233	114204094
			7q31	1	1				Loss (1)	114204094	115872698
			7q31	1	1				Gain (2-7)	115872698	119529848
			7q31	1	1				Loss (1)	119529848	121255217
			7q31	1	1				Gain (4-7)	121255217	122157852
			7q31	1	1				Gain (4)	122157852	124682285
			7q31	1	1				Loss (1)	125122286	125792854
			7q31-q36	1	1				Gain (4)	125792854	155464930
			7q36-qter	1	1				Loss (1)	155464930	159119732
			9pter-p21	1	1				Loss (1)	1	21894052
			9p21	1	1				hom del	21894052	24305038	CDKN2A, CDKN2B, MTAP
			9p21	1	1				Loss (1)	24305038	26245326
			9p21-p13	1	1				Gain (3)	26245326	35321622
			9p13	1	1				Loss (1)	35323697	38787479
			11p13-q12	1	1				Loss (1)	34201460	61048625
			13	1	1				Loss (1)	1	115108502
			15q11-q21	1	1				Loss (1)	22318372	43895366
			16q11-qter	1	1				Loss (1)	46463674	90289024
			20pter-p12	1	1				Loss (1)	1	17517726
			20p12-p11	1	1				Gain (4)	17517726	22341939
			20q11-q13	0	1				Loss (1)	37367290	52406542
Total			32	27	30								40/48	40/48
19 A1 and B	MFS	2n/3n
			1q32-qter	0	1				Loss (2)	208443113	249091828
			2pter-p11	0	1				Gain (4)	1	90266484
			3pter-p25	0	1				Gain (5)	1	13648720
			3p25-p23	0	1				Gain (5)	15645870	38292403
			3p23-p14	1	1				Loss (1/2)	38292403	56353476
			3p14-p12	0	1				Gain (5)	56353476	83343824
			3p12-p11	0	1				Gain (5)	84957091	87376722
			3p11	0	1				Gain (4)	87376722	90024140
			3q11-q13	1	1				Loss (1/2)	96869049	111976974
			3q26	0	1				Gain (5)	174674505	178301616
			3q26-qter	0	1				Gain (4-5)	180582506	197918154
			4pter-p15	0	1				Loss (2)	1	27264793
			4p14	0	1				Gain (4)	36631106	39305274
			4p14-p13	0	1				Loss (2)	40130346	43880528
			4p13	0	1				Gain (5)	43880528	44691378
			4p12	0	1				Loss (2)	46849459	47840433
			4p12-p11	0	1				Gain (5)	47840433	49539165
			4q12	0	1				Gain (4)	52685686	56011812
			4q12	0	1				Loss (2)	56011812	56583389
			4q12-q13	0	1				Loss (2)	57047722	69373761
			4q12	1	0				Loss (1)	57879880	58943760
			4q13	1	0				Gain (4)	67277355	70719859
			4q13	0	1				Gain (4-5)	70296686	70810702
			4q13	1	0				Gain (3)	70719859	73675182
			4q13	0	1				Loss (2)	70810702	71764868
			4q13	0	1				Gain (4)	71764868	72736849
			4q13-q21	0	1				Loss (2)	73767390	78826023
			4q13	1	0				Gain (3)	74858236	76139899
			4q13-q21	1	0				Loss (2)	76139899	81953628
			4q21	1	0				Gain (3-5)	81953628	88095451
			4q22	0	1				Gain (4)	92966317	95420318
			4q23	0	1				Loss (2)	95420318	99666259
			4q23-q25	0	1				Loss (2)	100190947	108306100
			4q25-q28	0	1				Gain (4)	108306100	128989215
			4q27	1	0				Gain (3)	120831646	123916146
			4q28	1	0				Gain (3)	126900459	126673981
			4q28	0	1				Gain (6)	128989215	129929794
			4q28	0	1				Gain (4)	130538516	134672944
			4q28-q34	1	0				Gain (3)	133556642	175034577
			4q28-q31	0	1				Gain (6-8)	134672944	147517572
			4q31-q32	0	1				Gain (5-6)	147517572	157711527
			4q32	0	1				Gain (7)	157711527	163585469
			4q32	0	1				Gain (5)	163585469	164786793
			4q32	0	1				Gain (4)	168297973	169170984
			4q32	0	1				Gain (4-5)	169834788	170728508
			4q34	0	1				Gain (4)	174686053	176274332
			4q34	1	0				Gain (4-6)	175180568	176102684
			4q34-qter	0	1				Loss (1-2)	183139520	191028042
			5p15-p14	1	0				Loss (1)	129784	27435192
			5p15	0	1				Gain (4)	814419	1608422
			5p15	0	1				Loss (2)	11012742	11598037
			5p15	0	1				Loss (2)	12430110	14241888
			5p15	0	1				Loss (2)	14447766	15525287
			5p15-p14	0	1				Loss (1)	17558011	18462586
			5p14	0	1				Loss (2)	18462586	19674492
			5p14	0	1				Loss (1)	19674492	23974058
			5p14	0	1				Loss (2)	23974058	24676810
			5p14-p13	0	1				Loss (1)	24676810	34769889
			5p14-p13	1	0				Gain (3)	27435192	29438490
			5p13	0	1				Loss (2)	29438490	42317516
			5p13-p12	0	1				Gain (4)	42317516	45514773
			5p12	1	1				Gain (4-6/6-8)	45514773	46389364
			5q11	0	1				Gain (4)	49522975	57602901
			5q11-qter	0	1				Loss (2)	57602901	180790852
			6pter-p11	1	1				Loss (1/2)	1	58759040
			6q11-q13	0	1				Gain (4)	62942998	70656688
			6q13-q16	0	1				Loss (1-2)	70656688	103548216
			6q13-q14	1	0				Loss (1)	70661772	76976016
			6q14	1	0				Loss (1)	77344686	83271944
			6q14	1	0				Gain (4)	83271944	85854886
			6q14	1	0				Loss (1)	85854886	86799044
			6q15	1	0				Loss (1)	88834408	89787726
			6q15	1	0				Gain (4)	89787726	90725697
			6q15	1	0				Gain (3)	90769564	91989926
			6q15-q16	1	0				Loss (1)	91989926	94370753
			6q16	1	0				Gain (3)	100423831	101205390
			6q16	1	0				Gain (3)	101911775	102909467
			6q16-qter	0	1				Gain (4-5)	103548216	171051066
			6q22	1	0				Gain (3)	123134362	125071055
			6q24-qter	1	0				Gain (3)	146686778	171051066
			7pter-p22	0	1				Gain (4)	1	4519905
			7p22-p21	0	1				Gain (4)	4767819	12381392
			7q11-q34	0	1				Loss (2)	66085625	142073100
			7q11-q21	1	0				Loss (1)	74411568	94042112
			7q21-q22	1	0				Gain (3-4)	94042112	102992340
			7q22	1	0				Gain (5)	102992340	104498652
			7q22	1	0				Gain (4)	104498652	105280176
			7q22-q31	1	0				Gain (5)	105280176	109282466
			7q31	1	0				Loss (1)	109282466	111542089
			7q31	1	0				Gain (4)	111542089	115887828
			7q31	1	0				Loss (1)	116178626	121945559
			7q31-q32	1	0				Gain (4)	122024162	127896423
			7q32	1	0				Gain (3)	127896423	129792506
			7q32-q33	1	0				Gain (4)	130519521	134185364
			7q33	1	0				Gain (3-4)	134623695	137915096
			7q33-q34	1	0				Loss (1)	137915096	138451798
			7q34	1	0				Gain (4)	138451798	139821135
			7q34	1	0				Gain (3)	139949737	140682954
			7q34	1	0				Gain (4)	140682954	141380131
			7q34	1	0				Loss (1)	141380131	142331299
			7q34-qter	0	1				Loss (2)	142495932	159119732
			7q35-q36	1	0				Loss (1)	144183391	157946856
			7q36-qter	1	0				Gain (3)	157946856	159119732
			8pter-p11	1	1				Loss (1/2)	1	43837124
			8q21-qter	0	1				Loss (2)	83550168	146301478
			9pter-p13	1	0				Loss (1)	1	35766954
			9p24	0	1				Gain (4)	607069	2135097
			9p24-p13	0	1				Loss (2)	2135097	35759668
			9p13	0	1				Gain (6-19)	35759668	36392859
			9p13	1	0				Gain (8-10)	35766954	36235046
			9p13	0	1				Loss (1-2)	36392859	37524887
			9p13	0	1				Gain (6)	37524887	38319648
			9q21-qter	0	1				Gain (4)	71007667	141091406
			10pter-p11	1	1				Loss (1)	1	39076232
			10q11	0	1				Loss (2)	42433528	46292820
			10q11	0	1				Gain (4-6)	49613598	51202751
			10q11-q21	0	1				Gain (4)	52104947	52606888
			10q21	0	1				Gain (5)	52606888	53641683
			10q21	0	1				Gain (4)	53641683	54561767
			10q21-q25	0	1				Loss (2)	55787370	117527951
			10q21-q22	1	0				Loss (1)	69533270	70971318
			10q22	1	0				Loss (1)	73547346	77169381
			10q25-qter	0	1				Loss (1)	117527951	135510222
			11pter-p15	1	0				Gain (3)	1	3207534
			11p15-p11	0	1				Gain (4)	210836	46445962
			11p15	1	0				Gain (3)	4154262	9323661
			11p15-p13	1	0				Gain (3)	10131115	32581106
			11p13-p11	1	0				Gain (3)	33343299	46447718
			11p11	0	1				Gain (4)	47092600	50262272
			11q11-qter	0	1				Loss (2)	54701512	134942654
			12pter-p13	0	1				Gain (4-5)	1	4070834
			12p12	0	1				Gain (4)	21558415	23206664
			12p12	0	1				Gain (5)	23206664	24542483
			12p12-p11	0	1				Gain (4)	24542483	31484412
			12p11	0	1				Gain (4-6)	32477768	34854674
			13q12-q14	1	0				Loss (1)	19021976	53288156
			13q12-q14	0	1				Loss (1-2)	19021976	43884198
			13q14	0	1				Loss (2)	45516670	49166059
			13q14	0	1				Loss (1)	49166059	50650863
			13q14-q21	0	1				Loss (2)	50650863	55638768
			13q21	0	1				Loss (1)	55638768	56555169
			13q21-qter	1	0				Loss (1)	55794601	115108502
			13q21	0	1				Loss (2)	56555169	59327422
			13q21	0	1				Loss (1)	59327422	65454464
			13q21	0	1				Loss (2)	65454464	66581200
			13q21	0	1				Loss (1)	66581200	67134598
			13q21	0	1				Loss (1)	70828463	72461605
			13q21-q22	0	1				Loss (2)	72461605	73317322
			13q22	0	1				Loss (1)	73317322	74476085
			13q22	0	1				Loss (2)	74476085	76196167
			13q22	0	1				Loss (1)	76196167	78876000
			13q31-qter	0	1				Loss (1)	79326229	115108502
			14q11-q13	0	1				Gain (4-6)	20424149	34777235
			14q13-q32	0	1				Gain (4)	35201154	98758778
			14q32	0	1				Gain (6)	99156082	100224478
			14q32	0	1				Loss (2)	100314561	102132692
			14q32	0	1				Gain (5-6)	102132692	103780286
			15q15	1	0				Loss (1)	40521888	42096003
			15q15-q21	1	0				Loss (1)	42491969	47144365
			15q21	1	0				Gain (3-4)	48374793	50626044
			15q21	0	1				Loss (2)	50596228	51117769
			15q21-q22	1	0				Gain (3-4)	51297040	59058470
			15q22	1	0				Gain (3)	59371950	61333620
			15q22-q24	0	1				Gain (4)	61508382	74963150
			15q22	1	0				Loss (1)	64339376	65527435
			15q24-q25	0	1				Gain (4)	77827479	82580646
			15q25	0	1				Gain (4)	83134544	84789100
			15q25-q26	0	1				Gain (4)	85157373	98323369
			15q26	0	1				Gain (5)	98323369	98871010
			15q26	0	1				Gain (4)	98871010	102407634
			16pter-p13	0	1				Gain (4)	61576	11941599
			16p13-p11	0	1				Gain (4)	12094218	32072932
			16p11	0	1				Gain (4)	33298834	33827707
			16q11-q12	1	1				Loss (0-1)	46463674	53244125
			17pter-p12	1	1				Loss (1/1-2)	1	15738038
			17p12-p11	0	1				Gain (4)	15738038	22261816
			17q11	1	1				Loss (1/2)	25270398	29771562
			17q11-q12	0	1				Loss (2)	30925259	32783744
			17q21-q23	0	1				Gain (4)	47064379	58761206
			17q23	1	0				Loss (1)	56487237	57298516
			17q23	1	0				Loss (1)	58213925	58761206
			17q23-q24	1	0				Gain (4)	58761206	63998593
			17q23-q24	0	1				Gain (5)	58761206	65107543
			17q24	1	0				Gain (3)	63998593	68322006
			17q24	0	1				Gain (4)	65107543	66433531
			17q24-q25	0	1				Gain (5-6)	66433531	79471598
			18pter-p11	0	1				Loss (2)	1	15402420
			18p11	1	0				Loss (1)	8859199	9626685
			18q11-q22	0	1				Gain (4)	18521286	54835390
			18q22	0	1				Gain (4)	55540793	64077750
			18q22-qter	1	1				Loss (1/2)	64077750	78014594
			19p13	0	1				Loss (2)	6659150	8449314
			19p13	0	1				Gain (9)	10275118	13882871
			19p13	0	1				Gain (5)	19750455	20977200
			19p13-p11	0	1				Gain (4)	20977200	24583332
			19q12	0	1				Gain (4-6)	28350420	30645567
			19q12-q13	1	0				Gain (3)	28500358	34333284
			19q12-q13	0	1				Gain (4)	30645567	35660650
			19q13	1	0				Gain (3)	34735666	36834816
			19q13-qter	1	0				Gain (3)	37173098	59108308
			20pter-p11	0	1				Loss (2)	1	26305590
			20q11-qter	0	1				Gain (4)	29420340	62961896
			21q11	0	1				Gain (4)	15023471	16235988
			21q11-q21	0	1				Gain (5-6)	16235988	19786494
			21q21-qter	1	1				Loss (1/2)	19786494	48115068
			22q11-q13	0	1				Gain (4-6)	17051742	44251418
			22q11	1	0				Loss (1)	17609322	18215207
			22q13-qter	0	1				Loss (2)	44251418	51244044
			X	1	1				Loss (1)	1	155258600
Total			209	80	141								28/338	28/338
20 Ag and B	Myoepith	2n
			1q21	1	0				Gain (3)	146101790	147823369
			1q23	1	0				Gain (3)	157511738	158246699
			1q24	1	0				Gain (3-4)	169835949	172744542
			1q25	1	0				Gain (3-4)	180870203	181519034
			1q31	1	0				Gain (4)	193430422	193751815
			1q32	1	0				Gain (3-4)	201020381	201754528
			3p14	1	0				Loss (1)	68047486	68873856
			3q27-qter	1	1				Loss (1)	185324972	198000000
			6p25	1	1				Gain (4-6/3-5)	1	1083918
			6p25	1	1				Gain (4-5)	1120025	1575692
			6p25	1	1				Loss (1)	1575692	2866616
			6p25	1	0				Gain (5)	2866616	3048519
			6p25	0	1				Gain (4)	2866616	3037664
			6p25	1	0				Loss (1)	3048519	3298769
			6p25	0	1				Loss (1)	3048519	3294789
			6p25	1	1				Gain (3)	3604240	4462036
			6p25-p24	1	0				Loss (1)	4532034	10473741
			6p25-p24	0	1				Loss (1)	4536006	10472488
			6p24-p23	1	1				Gain (6/5)	10778654	14209231
			6p23-p22	1	1				Loss (1)	14209231	16119003
			6p22	1	1				Gain (4-6/4)	16119003	21969728
			6p22	1	0				Loss (1)	24797942	25415244
			6p22	0	1				Loss (1)	24795452	25418642
			6p22	1	1				Loss (1)	26285545	28818171
			6p22	1	0				Loss (1)	30817684	30959185
			6p21	1	1				Loss (1)	32704898	32933990
			6p21	1	0				Gain (5)	37168935	43419731
			6p21	0	1				Gain (4)	37171920	43419731
			6p21	1	1				Gain (6/5)	44366884	45717810
			6p12	1	1				Gain (7-9/4-6)	45717810	47708022
			6p12	1	1				Gain (5/4)	47708022	47842890
			6p12	1	1				Loss (1)	47842890	54375558
			6p11	1	1				Loss (1)	57605632	57890311
			6q12	1	1				Loss (1)	64152925	69225007
			6q13-q14	1	1				Gain (3)	70066868	72086260
			6q14	1	0				Gain (3)	72295170	77875202
			6q14	0	1				Gain (3)	72304498	77836889
			6q14	1	0				Loss (1)	81536238	81629789
			6q14	0	1				Loss (1)	81536060	81629789
			6q14	1	1				Gain (6-7/5)	81629789	85433675
			6q15	1	0				Gain (6-8/4-6)	89029272	90940618
			6q15	1	0				Gain (3)	90994044	91977339
			6q15	0	1				Gain (3)	90994044	91971626
			6q15-q16	1	1				Gain (3)	92500950	95417611
			6q16	1	1				Loss (1)	99535538	101963505
			6q16-q21	1	1				Gain (6-7/5-6)	103088705	110578467
			6q21	1	1				Gain (3)	113735151	115617759
			6q22	1	1				Gain (6/5)	121780969	124578716
			6q22-q23	1	1				Gain (3)	124589302	126317684
			6q23	1	1				Gain (5-9/4-6)	126317684	130731309
			6q23-q25	1	1				Gain (3)	131364766	157857739
			6q25	1	1				Gain (3)	158572391	159465858
			6q25-q27	1	1				Gain (5-6/4-5)	159541772	166620670
			6q27-qter	1	0				Loss (1)	168836750	171000000
			6q27	0	1				Loss (1)	168836750	170412709
			6q27-qter	0	1				Copy neutral LOH	170419870	171000000
			9pter-p13	1	1				Copy neutral LOH	1	38787479
			9p24-p23	1	1				Gain (5-6/4)	7383988	10406382
			9p23	1	1				Loss (1)	10406382	10860265
			9p23	1	1				Gain (5/4)	10860265	12802215
			9p23	1	0				Gain (8)	12802215	13199594
			9p23	0	1				Gain (7)	12802215	13188737
			9p23-p22	1	0				Gain (5)	13199594	16106014
			9p23-p22	0	1				Gain (3)	13188737	16099846
			9p22	1	0				Gain (8)	16106014	18865754
			9p22	0	1				Gain (5-6)	16099846	19304084
			9p22	1	0				Gain (7)	18865754	19326112
			9p22	1	0				Gain (4)	19326112	19435274
			9p22	0	1				Gain (3)	19304084	19435274
			9p22-p21	1	1				Hom del (0)	19435274	28643576
			9p21	1	1				Loss (1)	28643576	29370527
			9p21	1	1				Loss (1)	30432336	32566127
			9p13	1	1				Gain (5/4)	33464832	34993024
			9p13	1	1				Loss (1)	34993024	35298697
			9p13	1	1				Gain (5/3)	35298697	37251776
			9p13	1	1				Loss (0-1)	37251776	38800620
			9q21-q22	1	1				Gain (6/5)	71012048	71296385
			9q21	1	0				Gain (6/5)	72338410	75507288
			9q21	1	0				Gain (5-6/4)	75512990	90017860
			9q21-q22	1	1				Gain (8/6-8)	90017860	94666047
			9q22	1	1				Gain (5-6/4)	94666047	95369385
			9q22	1	1				Loss (1)	95369385	95674962
			9q22	1	1				Loss (1)	97165318	101596977
			9q22	1	1				Gain (6-7/5)	102310439	106204395
			9q31	1	1				Gain (3)	106204395	106936518
			9q31	1	1				Gain (3)	108311066	111205333
			9q31	1	1				Gain (6/4-5)	111205333	112395108
			9q31-q33	1	1				Gain (3)	112395108	118131630
			9q33	1	1				Loss (1)	118862694	123486424
			9q33	1	1				Gain (5-8/4-6)	123486424	124433230
			9q33	1	1				Loss (1)	124433230	124627672
			9q33	1	1				Gain (6/4)	125900562	127954729
			9q34	1	1				Loss (1)	130549616	132116760
			9q34	1	1				Loss (1)	133030889	133837389
			9q34	1	1				Loss (1)	138527244	139390258
			10	1	1				Loss (1)	1	134000000
			12p13-p11	0	1				Loss (1-2)	185875	32948753
			12q24	1	0				Gain (3)	119982524	120541162
			13q12	1	1				Gain (3)	19280035	20410527
			13q12	1	1				Gain (4)	20410527	23501972
			13q12	1	1				Gain (3)	23501972	24688165
			13q12	1	1				Gain (3)	24688165	27891388
			13q12	1	1				Gain (6/4)	27891388	28032259
			13q13	1	1				Loss (1)	29664520	30321425
			13q13	1	1				Gain(3)	34032903	36273577
			13q13	1	1				Gain (6/5)	36556117	37143478
			13q13-q14	1	1				Gain (7-9/6)	37143478	41982332
			13q14	1	1				Gain (5-6/4-5)	41982332	46933739
			13q14	1	1				Gain (9/6)	46933739	49574610
			13q14	1	1				Gain (5-6/5)	49574610	50012084
			13q14	1	1				Loss (1)	53216428	53596196
			13q14-q21	1	1				Gain (5-6/3-4)	53596196	56807502
			13q21	1	1				Loss (1)	56807502	60433351
			13q21	1	1				Gain (5-6/4)	60433351	62884089
			13q21	1	1				Gain (8/5)	62884089	65416850
			13q21	1	1				Gain (5/3)	65416850	70344288
			13q21-22	1	1				Gain (3)	71193691	74135604
			13q22-q31	1	1				Gain (5-6/5)	74645126	89444402
			13q31	1	1				Gain (9-10/7)	89444402	94517230
			13q31-q32	1	1				Gain (6/5)	94517230	95784654
			13q32	1	1				Copy neutral LOH	95793870	99175012
			13q32-q33	1	1				Gain (6-7/5)	99178857	105186746
			13q33	1	1				Gain (8-11/6-8)	105186746	111359147
			13q34	1	1				Gain (5-6/4-5)	111367607	114784386
			18pter-p11	1	0				Gain (5)	1	1125826
			18q12-qter	0	1				Loss (1)	28454879	80000000
Total			126	110	99								141/199	141/199
a MLS = myxoid liposarcoma; WLDS = well-differentiated liposarcoma; MFS = myxofibrosarcoma; Myoep = myoepithelial tumor.
b A slash denotes different ploidy levels in different samples.
c Chromosomal bands affected by the imbalance; at the end, the total number of AI among all samples is given. Regions in bold represent imbalances that were different among the samples from the same patient. Regions in normal font indicate shared imbalances. Regions in italics indicate imbalances that were <500 kb, but that were either homozygous deletions or affected pathogenetically important g…
d Gains and losses are in relation to the estimated ploidy level of the tumor. Numbers in parentheses indicate the number of copies present; copy number differences between samples A and B in Cases 19 and 21 are indicated by /. Hom del = homozygous deletion.
e Only genes affected by homozygous deletions and the 3 critical genes in 12q in WLDS (CDK4, HMGA2, and MDM2) are indicated.
f SB = fraction of shared breakpoints among all samples (SBA) or between specific samples from the same patient.
g The data here combine the profiles of 20A1, A2, and A3 (see Supplementary Table 4)
