# Supplementary material for: Different patterns of clonal evolution among different sarcoma subtypes followed for up to 25 years
Source: Nat Commun. 2018 Sep 10;9:3662. doi: 10.1038/s41467-018-06098-0 (PMC6131146; doi:10.1038/s41467-018-06098-0)
Supplement: Supplementary file 7 — Supplementary Data 4 [file 41467_2018_6098_MOESM7_ESM.xlsx]

## Sheet: Sheet1
Supplementary Data 4. Clinical data and summary of genetic analyses performed.
Case No	Genetic subgroup	Materiala	Diagnosisb	Gradec	Age/Sex	Location/Depthd	Sizee	Local recurrencef	Metastasisg	Adjuvant treatmenth	Outcomei	WESj	TSCAk	SNP arrayl	Karyotypem	Gene fusion	Clinical comments
1A	Fusion-driven	PT	MLS	?	51/F	Knee/D	7	9, 22	No	RT after LR2	NED 119	68x	1787x	Illumina	46,XX,t(4;16;12)(q1?1;p11;q1?3),r(8),der(10)add(10)(p?)t(8;10)(q2?;q2?),i(13)(q10),der(15;?22)(q10;q10)[11]	FUS/DDIT3
1B		LR2		?								67x	943x	Illumina	46,XX,t(4;16;12)(q1?1;p11;q1?3),?r(8),der(10)add(10)(p1?1)t(8;10)(q2?;q2?),i(13)(q10)[11]
2A	Fusion-driven	PT	MLS	3	60/M	Thigh/D	13	No	30, 92, 98, 136	RT after PT, Met1, and Met4. CT after Met3	153 DoD	67x	934x	Illumina	46,XY,t(12;13;16)(q13;q12;p11)[25]
2B		Met1		3								67x	423x	Illumina	idem[25]	FUS/DDIT3
2C		Met2		3								ND	ND	ND	46,XY,t(2;18)(q35;q11),t(12;13;16)(q13;q12;p11)[10]
2D		Met3		3								ND	ND	ND	46,XY,t(2;18)(q35;q11),t(12;13;16)(q13;q12;p11)[4]
3A	Fusion-driven	PT	MLS	2	40/M	Thigh/D	14	No	19, 28, 32	No	90 DoD	117x	645x	Illumina	46,XY,t(12;16)(q13;p11)[25]	FUS/DDIT3
3B		Met1		3								104x	626x	Illumina	idem[25]
3C		Met2a		3								ND	ND	ND	idem[25]
3D		Met2b		3								ND	ND	ND	idem[25]
3E		Met3		2								ND	ND	ND	idem[21]
4A	Fusion-driven	PT	MLS	3	42/F	L leg/D	8	No	19, 20, 74	No	78 DoD	94x, 290x	222x	Illumina	45,XX,der(2)t(2;12)(q35;q13),-9,der(12)t(12;16)(q13;p11),der(16)t(9;16)(p13;p11),der(20)t(9;20)(q11;p13)[21]	FUS/DDIT3
4B		Met1		?								107x	455x	Illumina	idem[25]
4C		Met2a		2								102x	84x	Illumina	idem[24]
4D		Met2b		2								94x	411x	Illumina	idem[16]
4E		Met3		3								71x	107x	Affymetrix	idem[21]
5A1	Fusion-driven	PT	MLS	3	43/M	L leg/D	14	104	No	No	252 NED	ND	ND	Illumina	46,XY,t(12;16)(q13;p11)[6]	FUS/DDIT3
5A2		PT		3								ND	ND	ND	idem[7]
5B		LR1		3								ND	ND	Illumina	idem[17]
6A	Fusion-driven	PT	MLS	2	77/F	Foot/D	10	12	16	No	24 DoD	ND	ND	Illumina	46,XX,idic(7)(p11),del(10)(p12),t(12;16)(q13;p11)[24]	FUS/DDIT3
6B		LR1		3								ND	ND	Illumina	46,XX,t(12;16)(q13;p11)[18]
7A1	Fusion-driven	PT	MLS	3	51/M	Knee/D	7	25	No	No	195 NED	ND	ND	Illumina	46,XY,t(12;16)(q13;p11)[75]	FUS/DDIT3
7A2		PT		3								ND	ND	ND	46,XY,t(12;16)(q13;p11)[25]
7A3		PT		3								ND	ND	ND	46,XY,t(12;16)(q13;p11)[24]
7B		LR1		3								ND	ND	Illumina	idem[?]
8A	Fusion-driven	PT	MLS	2	48/M	Knee/S	7	96	48	No	213 NED	ND	ND	ND	47,XY,der(1)add(1)(p32)add(1)(q42),+8,der(10)t(1;10)(p34;p11)ins(10;?)(p11;?),t(12;16)(q13;p11)[23]	FUS/DDIT3
8B		Met1		2								ND	ND	ND	idem[25]
9A	Fusion-driven	PT	MLS	2	40/F	Groin/D	13	No	42	No	89 NED	ND	ND	ND	46,XX,t(12;16)(q13;p11)[17]	FUS/DDIT3
9B		Met1		3								ND	ND	ND	idem[19]
10A1	Amplicon-driven	PT	WDLS	1	51/F	Thigh/D	?	197, 306	No	No	338 NED	87x	483x	Affymetrix	47-49,XX,+1-3r[16]/47,XX,der(1)t(1;19)(q11;q11),add(7)(q11),der(19)t(7;19)(q11;q11),+r[2]/46,XX,der(1)t(1;10)(q11;q11),-10,+r[2]		LR1: 19 cm, shelled out with intact capsule; LR2: 20 cm, shelled out with marginal margin
10A2		PT		1								108x	ND	Affymetrix	ND
10A3		PT		1								123x	ND	Affymetrix	ND
10B		LR1		1								79x	152x	Affymetrix	49,XX,+3r[1]
10C		LR2		1								78x	265x	Affymetrix	47-48,XX,+1-2r[15]
11A	Amplicon-driven	PT	WDLS	1	39/M	U arm/S	?	84, 124, 141	No	No	141 NED	ND	ND	ND	ND		PT: resected with marginal margin; LR1: 10 cm, resected with unknown margin; LR2: 4 cm, resected with intralesional margin; LR3: 6 cm, shelled out
11B		LR1		1								82x	349x	Affymetrix	47,XY,+r[5]
11C		LR2		1								84x	489x	Affymetrix	45-50,XY,add(1)(q11),add(5)(p11),tas(12;21)(p13;p13),-17,-21,+1-3r,+mar,inc[15]/88-94,idemx2[2]
11D		LR3		1								99x	456x	Affymetrix	46-49,XY,+1-3r[7]/45-46,XY,-13,-15,+r,+mar[7]
12A1	Amplicon-driven	PT	WDLS	1	52/M	Thigh/D	21	124	No	RT after LR1	160 NED	68x	91x	Affymetrix	43-49,XY,+mar[2]/44-45,XY,+r[2]/84-89,XXYY,+1-2r[4]		PT: intralesional excision; LR1: 17 cm
12A2		PT		1								133x	ND	Affymetrix	ND
12A3		PT		1								106x	ND	Affymetrix	ND
12B		LR1		1								88x	454x	Affymetrix	76-88,XXY,+1-2r,inc[6]
13A1	Amplicon-driven	PT	WDLS	1	46/F	Thigh/D	8	192, 215, 228	No	RT after LR3	228 LTF	78x	207x	Affymetrix	47,XX,add(7)(p22),+mar[6]/48-49,XX,der(13;14)(q10;q10),+3-4r[5]/49-52,XX,i(14)(q10),+3-6r[3]/51,XX,der(14)t(8;14)(q21;p?),+5r[2]		LR2: 17 cm; LR3: 10 cm
13A2		PT										133x	ND	Affymetrix	ND
13A3		PT										99x	ND	Affymetrix	ND
13B		LR2		1								77x	63x	Affymetrix	45-47,XX,+1-4r[22]
14A1	Amplicon-driven	PT	WDLS	1	54/F	Thigh/D	14	211	No	No	211 LTF	111x	93x	Affymetrix	47-48,XX,+1-2r[7]/80-89,XXX,-X,+1-2r[3]		LR1: 10 cm. Seen at MRI 18 months before; then 5 cm
14A2		PT		1								109x	ND	Affymetrix	ND
14A3		PT		1								110x	ND	Affymetrix	ND
14B		LR1		1								76x	57x	Affymetrix	48-50,XX,+1-3r,+1-2mar[9]
15A	Complex	PT	MFS	3	70/M	L arm/S	5	47, 76	114, 115	RT after PT	127 DoD	137x	12x	Affymetrix	41-49,XY,-1,add(2)(p2?),add(3)(p?23),-4,-7,-10,add(10)(q26),add(11)(p15),-14,-19,?add(20)(q11),+der(?)t(?;12)(?;q13),inc[14]/88-97,idemx2[8]
15B		LR1		3								65x	12x	Affymetrix	45-55,XY,inc[11]/93-96,?Y,-X,add(1)(p36)x2,add(1)(p13),der(2)add(2)(p2?1)add(2)(q37)x2,del(3)(p12),add(6)(q12),add(10)(q26),add(20)(q11)x2,+der(?)t(?;12)(?;q13),inc[13]
15C		Met1		3								102x	143x	Affymetrix	81-100,-X,-X,-Y,?der(1;15)(q10;q10),der(2)add(2)(p2?1)add(2)(q37)x2,add(6)(q12),add(15)(p11),inc[8]
16A	Complex	PT	MFS	?	74/M	Thigh/?	?	60, 100,125, 134, 147, 152, 157	112	RT after PT and LR6	157 LTF	ND	ND	ND	ND		LR3: 4 cm. LR4: 4.5 cm. LR5: 5cm
16B		LR1		3								103x	122x	Affymetrix	46,Y,add(X)(q24),add(2)(q33),add(12)(q11),add(14)(q24),del(15)(q22),add(17)(q23),-18,der(22)t(18;22)(q11;q12),+mar[6]
16C		LR2		3								107x	189x	Affymetrix	39-46,XY,add(1)(p11),-2,-9,?add(9)(q32),-10,add(13)(q22),add(14)(q1?3),add(15)(p11),der(17)t(1;17)(p1?1;p13)ins(17;?)(p13;?),-18,-20,inc[6]
16D		LR6		3								124x	59x	Affymetrix	Failure
17A	Complex	PT	MFS	3	58/M	Thigh/S	5	No	43, 66, 77	CT after Met2	81 DoD	99x	214x	Affymetrix	67-74,XY,-X,add(1)(p34),del(1)(q12),del(1)(q21),der(1;7)(q44;p22)del(1)(p11),der(3)t(3;?18)(q21;q11),add(5)(q11),add(6)(q11)x2,add(8)(p11),add(10)(p15),add(11)(p15),?del(11)(p11),add(13)(q3?),add(15)(q22),add(19)(p13),?add(22)(q13),inc[10]
17B		Met3		3								79x	66x	Affymetrix	64-77,X?,del(1)(q12),del(1)(q21),add(3)(q21),add(6)(q11)x2,der(1;7)(q44;p22)del(1)(p11),add(8)(p11),?del(9)(q12),add(11)(p15),del(11)(p11),add(13)(q32),?del(15)(q22),add(19)(p13),?add(21)(p11),inc[5]/129-154,idemx2[5]
18A1	Complex	PT	MFS	3	73/F	L leg/S	4	36, 110	No	RT after LR1	123 NED	78x	30x	Affymetrix	46,XY		LR1: 1-2 cm, resected with intralesional margins; LR2: 2.5 cm, resected with wide margins
18A2		PT		3								97x	ND	Affymetrix	ND
18A3		PT		3								132x	ND	Failure	ND
18B		LR2		3								85x	55x	Affymetrix	46,XX,add(1)(q32),der(3)t(3;5)(q22;q14),add(5)(q14),add(7)(q11),add(10)(p12),der(20)t(?7;20)(q21;q13)[6]
19A1	Complex	PT	MFS	3	69/M	L arm/D	12	No	86, 106	No	109 DoD	89x	108x	Affymetrix	40-44,XY,add(5)(p15),der(15)t(11; 15)(q13;p11),der(19)t(15;19)(q12;p11),inc[3]
19A2		PT											ND	ND	37-40,XY,del(1)(p11),del(1)(q11),add(5)(p15),del(5)(p14),der(15)t(11;15)(q13;p11),der(19)t(15;19)(q12;p11)inc[5]
19A3		PT											ND	ND	38-41,XY,del(2)(p14),del(15)(p14),der(6)t(6;11)(q15;q13),der(10;12)(q10;q10),der(19)t(15;19)(q12;p11),inc[3]/69-79,idemx2[3]
19B		Met1		3								91x	766x	Affymetrix	45,X,-Y[13]
20A1	Complex	PT	Myoep	3	44/F	L leg/D	4	92, 294	No	No	LTF 295	104x	192x	Affymetrix	45-46,XX,add(3)(p13),-9,-9,-10,-13,-13,der(15;15)(q10;q10),+?der(22)t(14;22)(q13;p11),+ider(?)t(?;4)(q12)add(4)(q35),+der(?)t(?;4)(?;q12)add(4)(q35),+2-3mar[37]		RNA-seq negative
20A2		PT		3								85x	ND	Affymetrix	ND
20A3		PT		3								93x	ND	Affymetrix	ND
20B	Complex	LR2		3								95x	252x	Affymetrix	Failure
a PT = primary tumor; LR = local recurrence; Met = metastasis.
b MLS = myxoid liposarcoma; WDLS = well-differentiated liposarcoma; MFS = myxofibrosarcoma; Myoep = myoepithelial tumor.
c Malignancy grade according to 3-grade scale.
d L = lower; U = upper; D = deep-seated; S = superficial.
e Largest diameter in cm.
f Months to local recurrence. Samples that were analyzed are marked in bold.
g Months to metastasis. Samples that were analyzed are marked in bold.
h RT = radiotherapy; CT = chemotherapy.
i Outcome in months. NED = no evidence of disease; DoD = dead of disease; LTF = lost to follow-up.
j Average coverage at whole exome sequencing (WES).
k Average depth at targeted re-sequencing of mutations detected at WES. ND = not done.
l-m ND = not done.
