# Supplementary material for: Different patterns of clonal evolution among different sarcoma subtypes followed for up to 25 years
Source: Nat Commun. 2018 Sep 10;9:3662. doi: 10.1038/s41467-018-06098-0 (PMC6131146; doi:10.1038/s41467-018-06098-0)
Supplement: Supplementary file 8 — Supplementary Data 5 [file 41467_2018_6098_MOESM8_ESM.xlsx]

## Sheet: Absolute Gain (>2 copies).frequ
Supplementary Data 5. Minimally gained segments in chromosome 12 in 12 samples from well-differentiated liposarcomas.
Chromosome	Start	End	Width (nt)	Ref seq genes
chr12	65586379	65586806	427	LEMD3 (intron 1)
chr12	66208121	66240759	32638	HMGA2 (exons 1-3)
chr12	69200588	69233068	32480	MDM2
chr12	69233068	69234034	966	MDM2
chr12	69234034	69235051	1017	MDM2
chr12	69235051	69260584	25533	CPM
chr12	69260584	69292810	32226	CPM
chr12	69292810	69361958	69148	CPM
chr12	69361958	69502490	140532
chr12	69502490	69705232	202742	CPSF6
chr12	69705232	69708631	3399
chr12	69708631	69751520	42889	LYZ
chr12	69758134	69831664	73530	YEATS4 (exons 2-7)
chr12	69831664	69854068	22404
chr12	69854068	69910432	56364	FRS2
chr12	69910432	69942858	32426	FRS2
chr12	69942858	69978017	35159	FRS2
chr12	70122843	70129622	6779	LOC101928002 (exon 2)
chr12	70129622	70146943	17321	LOC101928002 (exon 1), RAB3IP (exon 1)
chr12	70146943	70166168	19225	RAB3IP (exon 2-3)
chr12	70260147	70268818	8671
Total			855876
a Positions are according to GRCh37/hg19.
